# Supplementary material for: A small-molecule P2RX7 activator promotes anti-tumor immune responses and sensitizes lung tumor to immunotherapy
Source: Nat Commun. 2021 Jan 28;12:653. doi: 10.1038/s41467-021-20912-2 (PMC7843983; doi:10.1038/s41467-021-20912-2)
Supplement: Supplementary file 3 — Source Data [file 41467_2021_20912_MOESM3_ESM.xlsx]

## Sheet: Figure 1B
Figure 1B
	*** RAW DATA ***
	PMT Voltage: 773 V
Exp 1	Time (s)	HEK mP2RX7 HEI 2,5 uM							HEK mP2RX7 ATP+DMSO							HEK mP2RX7 ATP + HEI 250 nM
	0	33.945	35.803	42.194	39.676	40.503	35.379		28.024	25.983	27.206	27.972	24.588	24.161		18.848	20.117	20.361	18.951	19.931	19.714
	15	34.378	35.037	42.151	40.399	38.409	38.477		31.207	26.334	29.437	29.086	24.96	25.888		17.984	21.906	21.118	19.043	19.302	19.449
	30	35.477	36.02	42.999	39.819	37.961	37.869		29.932	28.568	30.219	28.632	26.099	27.664		20.16	22.275	21.423	18.906	19.736	18.604
	45	35.309	34.836	42.212	37.454	38.141	39.011		30.453	29.01	31.494	30.478	28.448	27.676		19.373	22.217	21.689	53.586	20.578	20.087
	60	34.598	36.603	40.036	37.457	35.483	38.44		29.077	30.658	30.35	28.525	29.089	27.591		21.704	23.453	21.255	53.14	20.401	19.614
	75	34.949	35.4	40.976	35.886	36.624	39.282		27.884	29.306	27.847	28.391	27.313	27.86		22.659	22.845	22.406	52.988	19.91	20.963
	90	33.64	35.672	39.978	37.277	37.488	38.828		28.064	29.77	28.238	28.168	26.212	27.286		23.157	23.502	22.144	48.447	20.953	21.085
	105	33.218	34.769	40.726	37.778	37.094	37.183		28.256	28.146	28.421	29.028	25.552	26.492		23.856	23.956	22.717	46.155	20.596	21.799
	120	34.503	34.845	40.009	37.891	37.372	37.494		28.323	28.079	28.751	28.262	24.713	26.767		24.38	23.737	22.565	42.026	21.1	22.021
	135	34.491	35.666	40.887	36.789	38.571	38.886		28.091	29.047	27.899	28.641	24.85	26.559		24.814	24.188	22.723	38.614	20.688	22.021
	150	33.627	34.11	41.052	37.25	36.993	38.858		29.156	28.882	26.956	28.699	24.771	25.433		25.259	24.188	22.977	35.403	20.935	22.147
	165	34.024	34.57	39.2	38.138	35.916	37.479		28.586	26.974	29.12	28.473	24.582	26.956		24.954	24.982	23.611	33.289	21.603	22.775
	180	32.877	31.284	35.376	33.725	35.007	35.309		31.68	29.025	30.457	29.507	26.678	26.373		27.615	31.165	31.042	40.628	29.617	29.202
	195	40.134	37.506	38.4	35.196	34.796	35.159		54.779	45.935	47.272	51.593	49.387	41.022		62.927	62.732	64.438	53.058	62.759	65.485
	210	37.488	35.84	38.242	35.236	34.39	34.821		53.799	46.906	46.317	49.246	46.982	41.983		61.697	63.657	64.453	52.872	62.43	64.871
	225	33.115	32.108	37.875	34.241	34.72	33.325		52.054	45.996	46.036	47.156	42.48	39.694		57.327	60.153	63.208	52.905	60.916	62.799
	240	31.863	30.508	36.353	34.274	33.783	34.262		49.03	45.117	44.049	44.028	41.931	36.041		55.411	57.291	61.014	49.573	58.71	61.737
	255	31.305	30.927	35.553	34.976	34.287	34.634		47.568	43.24	43.814	42.862	38.44	36.319		54.803	56.802	59.97	50.137	57.648	57.379
	270	30.334	30.463	36.34	35.016	34.717	35.172		46.219	42.215	43.695	40.61	35.782	33.679		51.431	57.169	57.84	48.215	56.531	57.666
	285	32.187	32.05	37.689	34.351	34.393	35.852		46.411	41.51	41.953	41.574	36.041	35.025		51.096	55.835	58.545	49.1	57.919	57.581
	300	32.364	31.924	36.682	35.025	36.008	34.998		46.93	41.675	42.316	40.268	36.554	36.301		51.242	55.649	56.583	49.173	57.425	56.622
	315	32.086	30.731	38.666	35.522	35.971	37.515		45.187	41.412	42.844	42.81	37.231	35.571		49.399	54.709	56.635	48.401	56.308	56.522
	330	33.319	31.842	38.867	36.859	37.061	37.042		47.174	42.242	42.593	40.808	38.507	35.406		50.726	55.481	56.378	47.195	56.683	55.591
	345	33.92	31.653	38.452	36.411	35.791	37.903		45.746	42.242	42.316	41.025	37.119	36.85		50.571	55.554	56.683	47.263	57.681	54.785
	360	33.49	32.391	38.211	37.943	36.89	37.64		45.929	41.943	42.886	42.078	37.714	35.873		49.747	55.133	54.587	48.816	57.382	52.768
	375	33.56	33.881	38.4	38.147	37.827	37.302		46.497	42.477	43.808	39.743	38.071	34.781		51.697	55.179	56.83	47.818	57.556	54.044
	390	34.494	33.878	40.329	37.415	36.441	38.464		46.228	43.896	43.701	41.293	38.287	35.403		50.925	57.855	55.814	49.228	57.422	52.106
	405	35.608	33.136	39.728	39.035	36.71	37.518		45.767	42.92	41.855	40.558	38.626	34.573		49.329	57.23	56.622	47.183	56.155	54.642
	420	35.846	33.743	40.723	37.979	36.734	39.09		45.834	43.311	42.773	40.607	37.933	36.307		50.723	55.627	57.08	47.586	56.079	55.188
	435	34.082	35.172	39.548	39.502	36.859	38.943		46.588	43.011	43.686	40.881	37.595	34.973		49.466	56.65	57.571	48.923	57.727	54.031
	450	35.684	35.129	40.796	39.575	36.435	38.69		46.472	41.327	45.157	41.214	37.28	35.757		49.472	55.356	55.881	48.48	56.433	55.945
	465	35.178	34.79	42.065	39.246	37.204	38.709		46.588	41.4	44.345	40.472	38.495	34.485		50.229	55.908	55.817	46.768	55.789	54.364
	480	36.478	36.383	42.429	38.477	38.162	39.975		45.819	42.487	43.835	41.632	38.431	35.355		50.394	57.459	54.718	47.281	55.206	55.872
	495	35.928	36.502	43.915	39.557	36.942	40.839		46.527	42.673	44.208	40.35	37.216	34.915		49.93	56.171	55.713	47.781	56.689	55.981
	510	34.595	36.285	42.825	41.135	38.034	38.889		46.378	41.589	44.943	39.713	37.491	34.814		49.582	56.879	54.019	46.994	55.798	55.698
	525	34.308	36.636	42.865	40.756	39.539	39.88		45.575	44.04	43.411	39.67	37.473	34.402		49.558	57.474	54.514	46.597	56.784	54.944
	540	35.226	35.907	42.892	41.583	38.242	39.688		45.947	42.047	45.157	40.826	38.113	34.598		49.704	57.605	55.063	46.011	55.191	54.37
	555	34.686	36.472	42.77	40.768	39.74	39.697		45.49	43.393	45.209	42.059	38.37	35.403		50.537	56.43	55.005	46.429	55.374	53.973
	570	34.897	37.903	42.007	41.034	38.647	39.676		45.709	42.401	45.203	41.177	36.984	34.097		51.401	57.98	55.035	48.584	55.313	54.962
	585	37.341	36.185	43.188	40.021	39.908	40.039		45.822	44.15	45.801	41.122	37.463	34.75		50.47	56.494	55.243	47.375	54.489	54.98
	600	35.089	37.158	41.73	41.965	39.868	40.884		45.306	43.256	44.675	41.306	37.305	34.283		49.014	57.806	54.987	48.065	54.172	55.231
F0= mean of the 4 first values before ATP injection
F0		34.7773	35.424	42.389	39.337	38.7535	37.684		29.904	27.4738	29.589	29.042	26.0237	26.3473		19.0913	21.6288	21.1478	27.6215	19.8868	19.4635
	Time (s)	F1/F0
	0	0.976069	1.0107	0.9954	1.00862	1.04514	0.938833		0.937132	0.945739	0.919463	0.963157	0.944829	0.917022		0.987259	0.930105	0.962797	0.686096	1.00223	1.01287
	15	0.98852	0.989075	0.994385	1.027	0.99111	1.02104		1.04357	0.958515	0.994863	1.00152	0.959124	0.982569		0.942002	1.01282	0.998593	0.689427	0.970596	0.999255
	30	1.02012	1.01682	1.01439	1.01225	0.97955	1.00491		1.00094	1.03983	1.02129	0.985883	1.00289	1.04998		1.05598	1.02988	1.01302	0.684467	0.99242	0.95584
	45	1.01529	0.983401	0.995824	0.952132	0.984195	1.03521		1.01836	1.05592	1.06438	1.04945	1.09316	1.05043		1.01476	1.0272	1.02559	1.94001	1.03476	1.03203
	60	0.994846	1.03328	0.94449	0.952208	0.915608	1.02006		0.972345	1.1159	1.02572	0.982198	1.11779	1.04721		1.13686	1.08434	1.00507	1.92386	1.02586	1.00773
	75	1.00494	0.999322	0.966666	0.912271	0.94505	1.04241		0.932451	1.06669	0.941127	0.977584	1.04954	1.05742		1.18688	1.05623	1.0595	1.91836	1.00117	1.07704
	90	0.967299	1.007	0.943122	0.947632	0.967345	1.03036		0.93847	1.08358	0.954341	0.969906	1.00723	1.03563		1.21296	1.08661	1.04711	1.75396	1.05362	1.08331
	105	0.955165	0.98151	0.960768	0.960368	0.957178	0.986705		0.94489	1.02447	0.960526	0.999518	0.981872	1.00549		1.24958	1.1076	1.0742	1.67098	1.03566	1.11999
	120	0.992114	0.983655	0.943853	0.963241	0.964352	0.994958		0.947131	1.02203	0.971679	0.973142	0.949633	1.01593		1.27702	1.09747	1.06702	1.5215	1.06101	1.1314
	135	0.991769	1.00683	0.964566	0.935226	0.995291	1.0319		0.939373	1.05726	0.942884	0.986192	0.954897	1.00804		1.29976	1.11833	1.07449	1.39797	1.04029	1.1314
	150	0.966925	0.962907	0.968459	0.946946	0.954572	1.03115		0.974987	1.05126	0.911014	0.98819	0.951861	0.9653		1.32307	1.11833	1.0865	1.28172	1.05271	1.13787
	165	0.978341	0.975892	0.924768	0.96952	0.926781	0.99456		0.955926	0.98181	0.98415	0.980408	0.944599	1.0231		1.30709	1.15504	1.11648	1.20518	1.0863	1.17014
ATP inj	180	0.945359	0.88313	0.834556	0.857335	0.903325	0.936976		1.05939	1.05646	1.02934	1.01601	1.02514	1.00098		1.44647	1.44091	1.46786	1.47088	1.48928	1.50035
	195	1.15403	1.05877	0.905895	0.89473	0.89788	0.932995		1.83183	1.67196	1.59762	1.7765	1.89777	1.55697		3.29612	2.9004	3.04704	1.92089	3.15582	3.3645
	210	1.07795	1.01174	0.902168	0.895747	0.887404	0.924026		1.79906	1.7073	1.56535	1.69568	1.80535	1.59345		3.23169	2.94317	3.04775	1.91416	3.13928	3.33296
	225	0.952203	0.906391	0.89351	0.870453	0.895919	0.884328		1.7407	1.67418	1.55585	1.62372	1.63236	1.50657		3.00279	2.78116	2.98888	1.91536	3.06315	3.2265
	240	0.916202	0.861224	0.857605	0.871292	0.871741	0.909192		1.63958	1.64219	1.4887	1.51601	1.61126	1.36792		2.90243	2.64884	2.88513	1.79473	2.95222	3.17194
	255	0.900157	0.873052	0.838732	0.889137	0.884746	0.919064		1.59069	1.57387	1.48075	1.47586	1.47711	1.37847		2.87058	2.62623	2.83576	1.81514	2.89881	2.94803
	270	0.872237	0.859954	0.857298	0.890154	0.895842	0.93334		1.54558	1.53656	1.47673	1.39832	1.37497	1.27827		2.69396	2.64319	2.73504	1.74556	2.84265	2.96278
	285	0.925519	0.904754	0.889122	0.873249	0.887481	0.951385		1.552	1.5109	1.41786	1.43151	1.38493	1.32936		2.67641	2.58152	2.76838	1.7776	2.91244	2.95841
	300	0.930608	0.901197	0.865366	0.890383	0.929155	0.928723		1.56936	1.5169	1.43013	1.38654	1.40464	1.37779		2.68406	2.57292	2.6756	1.78024	2.8876	2.90914
	315	0.922615	0.867519	0.912171	0.903018	0.9282	0.995515		1.51107	1.50733	1.44797	1.47407	1.43065	1.35008		2.58752	2.52946	2.67806	1.75229	2.83143	2.904
	330	0.958069	0.898882	0.916912	0.937006	0.956327	0.982964		1.57751	1.53754	1.43949	1.40514	1.47969	1.34382		2.65703	2.56515	2.66591	1.70863	2.85029	2.85617
	345	0.97535	0.893547	0.907122	0.925617	0.923555	1.00581		1.52976	1.53754	1.43013	1.41261	1.42635	1.39863		2.64891	2.56853	2.68033	1.71109	2.90047	2.81476
	360	0.962986	0.91438	0.901437	0.964563	0.951914	0.998832		1.53588	1.52666	1.44939	1.44887	1.44921	1.36155		2.60575	2.54906	2.58122	1.76732	2.88544	2.71113
	375	0.964999	0.956442	0.905895	0.969749	0.976092	0.989863		1.55488	1.54609	1.48055	1.36847	1.46293	1.3201		2.70789	2.55119	2.68728	1.73119	2.89419	2.77668
	390	0.991855	0.956357	0.951402	0.95114	0.940328	1.0207		1.54588	1.59774	1.47693	1.42184	1.47123	1.34371		2.66745	2.67491	2.63924	1.78223	2.88745	2.67711
	405	1.02389	0.935411	0.937224	0.992323	0.947269	0.995595		1.53046	1.56222	1.41455	1.39653	1.48426	1.31221		2.58385	2.64602	2.67745	1.7082	2.82374	2.80741
	420	1.03073	0.952546	0.960697	0.965478	0.947889	1.03731		1.5327	1.57645	1.44557	1.39822	1.45763	1.37802		2.65687	2.5719	2.69911	1.72279	2.81992	2.83546
	435	0.980008	0.992886	0.932978	1.00419	0.951114	1.03341		1.55792	1.56553	1.47643	1.40765	1.44464	1.32739		2.59103	2.6192	2.72232	1.77119	2.90279	2.77602
	450	1.02607	0.991672	0.962419	1.00605	0.940173	1.0267		1.55404	1.50424	1.52614	1.41912	1.43254	1.35714		2.59134	2.55937	2.64241	1.75515	2.83772	2.87435
	465	1.01152	0.982103	0.992357	0.997687	0.960017	1.0272		1.55792	1.50689	1.4987	1.39357	1.47923	1.30887		2.631	2.58489	2.63938	1.69317	2.80534	2.79313
	480	1.0489	1.02707	1.00094	0.978138	0.984737	1.0608		1.5322	1.54646	1.48146	1.43351	1.47677	1.34189		2.63964	2.6566	2.58741	1.71175	2.77602	2.8706
	495	1.03309	1.03043	1.036	1.00559	0.953256	1.08372		1.55588	1.55323	1.49407	1.38937	1.43008	1.32519		2.61533	2.59705	2.63446	1.72985	2.85059	2.8762
	510	0.99476	1.02431	1.01029	1.04571	0.981434	1.03198		1.5509	1.51377	1.51891	1.36743	1.44065	1.32135		2.59711	2.62979	2.55436	1.70136	2.80579	2.86166
	525	0.986507	1.03421	1.01123	1.03607	1.02027	1.05827		1.52404	1.60298	1.46713	1.36595	1.43995	1.30572		2.59585	2.6573	2.57777	1.68698	2.85537	2.82292
	540	1.0129	1.01363	1.01187	1.0571	0.986801	1.05318		1.53648	1.53044	1.52614	1.40576	1.46455	1.31315		2.6035	2.66335	2.60373	1.66577	2.77526	2.79343
	555	0.997376	1.02958	1.00899	1.03638	1.02546	1.05342		1.5212	1.57943	1.5279	1.44821	1.47442	1.34371		2.64713	2.60903	2.60099	1.6809	2.78447	2.77304
	570	1.00344	1.06998	0.990988	1.04314	0.997252	1.05286		1.52852	1.54333	1.5277	1.41784	1.42116	1.29414		2.69239	2.68069	2.6024	1.75892	2.7814	2.82385
	585	1.07372	1.02148	1.01885	1.01739	1.02979	1.06249		1.5323	1.60699	1.54791	1.41595	1.43957	1.31892		2.64362	2.61199	2.61224	1.71515	2.73997	2.82477
	600	1.00896	1.04895	0.984454	1.06681	1.02876	1.08492		1.51505	1.57445	1.50985	1.42228	1.4335	1.3012		2.56735	2.67265	2.60013	1.74013	2.72402	2.83767
Exp 2	Time (s)
	0	23.126	27.161	25.107	25.363	24.854	25.443		24.039	25.143	24.735	26.669	27.298	26.392		15.28	15.533	16.29	16.156	16.348	16.644
	15	23.947	26.959	24.823	24.982	26.917	26.328		24.707	24.814	23.965	27.24	27.393	25.717		16.028	17.651	16.925	16.312	17.105	17.529
	30	24.149	28.555	24.936	24.573	25.415	26.938		26.746	25.613	24.432	27.142	27.765	27.011		17.206	16.788	17.844	17.337	17.392	17.926
	45	25.012	28.387	24.533	24.872	25.534	26.581		31.714	24.631	24.319	28.802	28.134	27.28		17.786	17.154	18.011	18.823	16.821	17.282
	60	25.793	29.355	25.015	23.807	26.605	27.701		33.307	25.04	25.714	28.738	29.648	27.496		18.439	17.648	17.511	18.814	18.555	18.787
	75	23.532	29.898	24.548	25.018	26.862	27.628		32.626	24.069	25.232	28.65	28.992	26.508		18.744	19.223	19.519	19.373	17.303	18.546
	90	23.196	29.709	26.334	24.716	26.962	26.794		29.993	24.005	25.76	29.422	28.769	28.18		19.07	19.244	19.51	19.37	17.932	19.07
	105	23.041	30.429	25.436	24.042	27.374	28.262		27.649	23.425	25.159	29.166	29.141	28.131		18.637	19.836	19.275	20.52	18.753	19.043
	120	23.956	28.766	25.037	24.42	26.48	28.955		27.283	24.93	25.085	28.391	29.446	26.077		19.324	20.151	18.82	19.977	18.353	18.97
	135	23.672	29.52	25.406	23.297	27.539	28.354		27.185	25.421	24.756	29.041	29.425	26.492		18.762	20.49	20.706	21.835	18.164	19.446
	150	23.526	31.381	25.522	24.658	27.905	28.308		27.289	24.637	25.525	29.77	27.628	27.103		19.214	19.867	18.774	20.996	19.714	19.077
	165	22.882	30.133	26.669	25.385	28.198	29.321		25.726	25.403	25.568	28.946	28.275	26.428		18.982	20.035	19.501	20.728	19.363	19.476
	180	22.086	25.327	24.28	22.54	22.797	24.118		29.282	31.613	26.089	32.013	35.977	29.453		20.844	18.707	22.241	24.237	20.526	24.237
	195	41.025	36.047	36.423	35.266	30.832	35.315		49.362	55.96	54.672	58.966	53.564	49.93		53.171	57.516	55.06	58.154	54.312	59.091
	210	37.943	34.015	34.473	30.786	28.629	29.63		49.002	52.982	54.922	57.031	52.591	47.662		51.386	58.279	56.473	59.583	58.325	58.011
	225	33.841	28.806	27.222	25.055	24.463	24.149		47.784	51.678	51.797	52.737	50.635	46.115		50.812	54.648	53.174	55.893	55.508	57.3
	240	31.592	25.47	24.249	23.526	23.456	24.155		44.632	49.582	51.166	52.142	47.931	44.339		47.552	53.32	50.778	53.766	52.53	55.927
	255	29.547	25.052	25.07	24.112	24.295	24.02		43.747	48.297	47.687	50.323	47.913	44.757		46.143	52.466	51.178	51.862	51.236	53.506
	270	27.374	25.388	24.872	23.355	23.248	23.703		42.899	47.293	47.839	48.88	47.968	43.472		45.328	51.627	49.933	53.336	52.026	54.059
	285	26.959	24.805	24.847	22.903	23.279	23.883		43.674	48.761	47.76	48.138	48.38	43.918		45.898	50.333	47.906	50.989	50.375	53.738
	300	27.115	23.404	24.396	22.98	23.563	24.432		42.389	48.843	46.603	49.338	48.566	44.101		44.55	49.677	48.935	50.671	49.658	53.555
	315	27.219	23.969	24.786	22.94	23.557	26.129		40.051	47.818	46.689	48.767	47.739	42.374		44.391	50.342	47.772	52.432	51.886	51.785
	330	25.201	24.011	25.815	23.621	24.286	25.763		41.995	45.654	45.444	48.947	47.733	43.875		46.762	50.32	49.112	51.068	50.336	52.902
	345	26.505	24.866	25.436	24.033	24.277	24.881		42.023	46.011	46.191	48.489	47.9	41.888		46.14	49.591	49.045	49.985	49.93	52.148
	360	26.425	25.488	25.641	23.23	24.045	25.772		41.464	44.968	46.063	48.584	47.513	42.502		44.604	46.814	47.632	50.174	49.319	52.396
	375	25.522	24.994	25.085	23.938	23.853	25.607		41.58	44.983	45.074	48.322	48.105	42.795		44.516	49.2	50.366	49.951	50.397	52.451
	390	24.814	25.345	26.059	23.547	24.38	25.394		40.25	44.733	45.111	46.6	46.869	43.118		44.281	48.624	49.304	49.762	49.951	54.056
	405	25.336	24.936	25.842	24.591	25.702	25.961		41.037	44.199	45.297	46.991	45.441	43.198		44.055	48.727	48.309	48.666	50.854	53.21
	420	24.551	25.021	25.906	23.297	25.299	26.648		39.914	43.777	43.512	48.318	44.318	40.164		45.688	50.613	49.39	50.702	51.48	52.881
	435	25.027	25.745	26.48	23.935	25.464	25.528		41.061	44.623	43.68	48.45	45.187	41.476		45.23	50.528	48.898	50.476	50.879	52.042
	450	24.463	25.952	26.19	25.186	24.426	25.381		40.512	43.658	43.86	48.212	47.217	41.061		45.154	51.736	50.015	51.08	50.65	53.714
	465	23.218	25.565	26.532	24.637	25.168	27.203		39.325	43.509	43.137	48.7	48.224	40.591		43.991	52.386	49.493	49.887	50.983	52.484
	480	23.093	26.123	26.001	24.985	25.302	26.062		39.297	42.038	44.565	49.67	46.619	41.687		44.235	51.505	49.249	50.623	53.232	53.54
	495	25.14	25.632	27.2	24.365	26.331	26.624		40.298	43.411	43.497	49.545	47.614	40.53		45.383	49.506	49.783	50.439	53.961	53.033
	510	25.488	25.58	26.648	25.94	25.522	27.386		39.285	42.343	44.159	49.435	45.48	40.854		44.891	49.304	49.796	50.616	56.088	51.428
	525	23.672	25.833	27.094	25.626	25.696	25.812		38.892	42.279	43.045	48.483	44.635	40.469		46.158	47.769	47.437	50.284	55.31	51.685
	540	23.914	27.512	26.169	25.159	25.839	26.678		39.017	40.482	42.856	48.749	46.115	39.902		46.31	49.2	46.96	49.622	55.249	51.129
	555	24.402	26.117	26.19	26.16	25.848	26.16		39.545	42.645	42.886	47.65	44.565	39.279		46.234	48.849	46.695	48.853	54.568	52.255
	570	23.517	25.882	27.115	25.809	27.911	26.376		38.617	41.76	43.283	48.312	42.896	40.894		45.883	47.122	46.643	48.251	56.113	51.91
	585	25.366	25.977	26.91	24.194	27.267	26.941		38.385	42.383	42.181	48.804	43.39	40.439		45.667	48.404	46.625	50.098	55.963	54.19
	600	24.1	27.487	27.319	25.061	27.509	26.486		38.062	41.107	43.109	48.642	43.668	40.405		45.355	47.18	45.096	49.313	57.135	53.561
F0= mean of the 4 first values before ATP injection
F0		24.0585	27.7655	24.8498	24.9475	25.68	26.3225		26.8015	25.0502	24.3628	27.4633	27.6475	26.6		16.575	16.7815	17.2675	17.157	16.9165	17.3453
	Time (s)
	0	0.96124	0.978228	1.01035	1.01665	0.967835	0.966588		0.896927	1.0037	1.01528	0.97108	0.987359	0.99218		0.92187	0.925603	0.943391	0.941656	0.966394	0.959571
	15	0.995365	0.970953	0.998924	1.00138	1.04817	1.00021		0.921851	0.990569	0.983674	0.991871	0.990795	0.966805		0.966998	1.05181	0.980165	0.950749	1.01114	1.01059
	30	1.00376	1.02843	1.00347	0.984988	0.989681	1.02338		0.997929	1.02246	1.00284	0.988303	1.00425	1.01545		1.03807	1.00039	1.03339	1.01049	1.02811	1.03348
	45	1.03963	1.02238	0.987253	0.996974	0.994315	1.00982		1.18329	0.983264	0.998204	1.04875	1.0176	1.02556		1.07306	1.0222	1.04306	1.0971	0.994355	0.996353
	60	1.0721	1.05725	1.00665	0.954284	1.03602	1.05237		1.24273	0.999591	1.05546	1.04642	1.07236	1.03368		1.11246	1.05163	1.0141	1.09658	1.09686	1.08312
	75	0.978116	1.0768	0.987857	1.00283	1.04603	1.0496		1.21732	0.960829	1.03568	1.04321	1.04863	0.996541		1.13086	1.14549	1.13039	1.12916	1.02285	1.06923
	90	0.96415	1.07	1.05973	0.990721	1.04992	1.01791		1.11908	0.958274	1.05735	1.07132	1.04056	1.0594		1.15053	1.14674	1.12987	1.12899	1.06003	1.09944
	105	0.957707	1.09593	1.02359	0.963704	1.06597	1.07368		1.03162	0.93512	1.03268	1.062	1.05402	1.05756		1.1244	1.18202	1.11626	1.19601	1.10856	1.09788
	120	0.99574	1.03603	1.00754	0.978856	1.03115	1.10001		1.01797	0.9952	1.02965	1.03378	1.06505	0.980338		1.16585	1.20079	1.08991	1.16436	1.08492	1.09367
	135	0.983935	1.06319	1.02238	0.933841	1.07239	1.07718		1.01431	1.0148	1.01614	1.05745	1.06429	0.99594		1.13195	1.22099	1.19913	1.27266	1.07374	1.12111
	150	0.977866	1.13022	1.02705	0.988396	1.08664	1.07543		1.01819	0.983503	1.04771	1.08399	0.999295	1.01891		1.15922	1.18386	1.08724	1.22376	1.16537	1.09984
	165	0.951098	1.08527	1.07321	1.01754	1.09805	1.11391		0.959872	1.01408	1.04947	1.05399	1.0227	0.993534		1.14522	1.19387	1.12935	1.20814	1.14462	1.12284
inj ATP	180	0.918012	0.912175	0.977072	0.903497	0.887734	0.91625		1.09255	1.26198	1.07086	1.16567	1.30127	1.10726		1.25756	1.11474	1.28803	1.41266	1.21337	1.39733
	195	1.70522	1.29827	1.46573	1.41361	1.20062	1.34163		1.84176	2.23391	2.24408	2.14709	1.93739	1.87707		3.2079	3.42735	3.18865	3.38952	3.21059	3.40675
	210	1.57711	1.22508	1.38726	1.23403	1.11484	1.12565		1.82833	2.11503	2.25434	2.07663	1.9022	1.7918		3.10021	3.47281	3.27048	3.47281	3.44782	3.34449
	225	1.40661	1.03747	1.09546	1.00431	0.952609	0.917428		1.78289	2.06297	2.12607	1.92028	1.83145	1.73365		3.06558	3.25644	3.07943	3.25774	3.28129	3.3035
	240	1.31313	0.917325	0.975825	0.94302	0.913396	0.917656		1.66528	1.9793	2.10017	1.89861	1.73365	1.66688		2.8689	3.17731	2.94067	3.13376	3.10525	3.22434
	255	1.22813	0.902271	1.00886	0.96651	0.946067	0.912527		1.63226	1.928	1.95737	1.83238	1.733	1.68259		2.78389	3.12642	2.96383	3.02279	3.02876	3.08476
	270	1.13781	0.914372	1.0009	0.936166	0.905296	0.900484		1.60062	1.88793	1.96361	1.77983	1.73499	1.63429		2.73472	3.07642	2.89173	3.1087	3.07546	3.11665
	285	1.12056	0.893375	0.999889	0.918048	0.906503	0.907323		1.62954	1.94653	1.96037	1.75282	1.74989	1.65105		2.76911	2.99931	2.77434	2.97191	2.97786	3.09814
	300	1.12704	0.842917	0.98174	0.921134	0.917562	0.928179		1.58159	1.9498	1.91288	1.79651	1.75661	1.65793		2.68778	2.96022	2.83394	2.95337	2.93548	3.08759
	315	1.13137	0.863266	0.997435	0.919531	0.917329	0.992649		1.49436	1.90888	1.91641	1.77572	1.7267	1.59301		2.67819	2.99985	2.76658	3.05601	3.06718	2.98554
	330	1.04749	0.864778	1.03884	0.946828	0.945717	0.978744		1.56689	1.8225	1.86531	1.78227	1.72649	1.64944		2.82124	2.99854	2.84419	2.97651	2.97556	3.04994
	345	1.10169	0.895572	1.02359	0.963343	0.945366	0.945237		1.56793	1.83675	1.89597	1.7656	1.73253	1.57474		2.78371	2.9551	2.84031	2.91339	2.95156	3.00647
	360	1.09836	0.917974	1.03184	0.931155	0.936332	0.979086		1.54708	1.79511	1.89071	1.76906	1.71853	1.59782		2.69104	2.78962	2.75848	2.9244	2.91544	3.02077
	375	1.06083	0.900182	1.00947	0.959535	0.928855	0.972818		1.55141	1.79571	1.85012	1.75951	1.73994	1.60883		2.68573	2.9318	2.91681	2.91141	2.97916	3.02394
	390	1.0314	0.912823	1.04866	0.943862	0.949377	0.964726		1.50178	1.78573	1.85164	1.69681	1.69523	1.62098		2.67155	2.89748	2.85531	2.90039	2.9528	3.11647
	405	1.0531	0.898093	1.03993	0.98571	1.00086	0.986267		1.53115	1.76441	1.85927	1.71105	1.64358	1.62398		2.65792	2.90361	2.79768	2.83651	3.00618	3.0677
	420	1.02047	0.901154	1.04251	0.933841	0.985164	1.01237		1.48925	1.74757	1.78601	1.75937	1.60297	1.50992		2.75644	3.016	2.86029	2.95518	3.04318	3.04873
	435	1.04026	0.92723	1.0656	0.959415	0.991589	0.969817		1.53204	1.78134	1.7929	1.76418	1.6344	1.55925		2.72881	3.01093	2.83179	2.94201	3.00766	3.00036
	450	1.01681	0.934685	1.05393	1.00956	0.951168	0.964232		1.51156	1.74282	1.80029	1.75551	1.70782	1.54365		2.72422	3.08292	2.89648	2.97721	2.99412	3.09676
	465	0.965064	0.920747	1.0677	0.987554	0.980062	1.03345		1.46727	1.73687	1.77061	1.77328	1.74424	1.52598		2.65406	3.12165	2.86625	2.90768	3.0138	3.02584
	480	0.959869	0.940844	1.04633	1.0015	0.98528	0.990104		1.46622	1.67815	1.82923	1.8086	1.68619	1.56718		2.66878	3.06915	2.85212	2.95057	3.14675	3.08672
	495	1.04495	0.92316	1.09458	0.976651	1.02535	1.01145		1.50357	1.73296	1.78539	1.80405	1.72218	1.52368		2.73804	2.95003	2.88305	2.93985	3.18984	3.05749
	510	1.05942	0.921287	1.07236	1.03978	0.993847	1.0404		1.46578	1.69032	1.81256	1.80004	1.645	1.53586		2.70836	2.938	2.8838	2.95017	3.31558	2.96496
	525	0.983935	0.930399	1.09031	1.0272	1.00062	0.980606		1.45111	1.68777	1.76684	1.76538	1.61443	1.52139		2.7848	2.84653	2.74718	2.93082	3.26959	2.97978
	540	0.993994	0.99087	1.05309	1.00848	1.00619	1.01351		1.45578	1.61603	1.75908	1.77506	1.66796	1.50008		2.79397	2.9318	2.71956	2.89223	3.26598	2.94772
	555	1.01428	0.940628	1.05393	1.0486	1.00654	0.993827		1.47548	1.70238	1.76031	1.73505	1.6119	1.47665		2.78938	2.91088	2.70421	2.84741	3.22573	3.01264
	570	0.977492	0.932164	1.09116	1.03453	1.08688	1.00203		1.44085	1.66705	1.77661	1.75915	1.55153	1.53737		2.76821	2.80797	2.7012	2.81232	3.31706	2.99275
	585	1.05435	0.935586	1.08291	0.969797	1.0618	1.0235		1.4322	1.69192	1.73137	1.77707	1.5694	1.52026		2.75517	2.88437	2.70016	2.91997	3.30819	3.1242
	600	1.00172	0.98997	1.09937	1.00455	1.07122	1.00621		1.42014	1.64098	1.76946	1.77117	1.57946	1.51898		2.73635	2.81143	2.61161	2.87422	3.37747	3.08793
Exp 3	Time (s)
	0	14.34	13.809	14.45	13.364	16.937	13.837		11.426	13.092	10.837	11.484	11.813	12.067		15.976	14.639	14.383	13.873	15.314	15.228
	15	14.929	14.069	14.502	12.976	16.614	13.986		11.16	12.744	11.273	11.234	11.542	12.161		15.402	15.411	13.492	14.606	14.972	14.673
	30	14.877	14.221	15.274	14.481	17.084	13.904		11.411	12.747	11.526	10.889	11.975	12.338		15.494	14.279	14.294	15.537	15.311	14.679
	45	14.905	13.858	14.059	13.538	17.166	13.998		11.853	13.425	11.765	11.542	11.734	12.042		14.853	15.302	14.212	14.813	15.262	15.457
	60	14.313	14.618	14.514	14.371	17.239	14.813		11.484	12.601	11.072	11.694	12.375	12.512		15.552	14.853	14.026	14.337	14.941	15.308
	75	14.474	14.844	14.932	14.517	17.462	14.911		11.493	13.187	11.011	11.084	11.954	12.625		15.891	15.085	14.096	14.001	14.825	14.758
	90	15.216	14.948	15.948	13.684	17.435	14.203		11.945	12.451	11.02	11.716	12.274	12		16.501	14.169	14.188	13.589	15.518	14.227
	105	14.667	14.529	14.276	14.319	17.303	14.554		11.771	12.802	11.316	11.508	11.74	11.948		16.452	14.594	13.965	14.645	14.487	15.067
	120	14.795	14.948	15.118	14.548	16.833	14.96		11.569	12.585	11.053	10.931	11.597	12.158		15.787	15.295	14.542	13.889	15.005	15.256
	135	14.514	14.288	15.134	14.368	17.505	14.719		10.812	12.933	11.307	11.227	12.039	12.109		15.213	15.027	13.474	15.21	15.497	14.365
	150	14.645	14.825	14.474	14.053	17.746	14.868		11.383	12.936	11.093	11.102	11.505	11.298		15.662	14.877	13.394	15.091	15.741	15.503
	165	14.862	14.481	14.761	14.352	17.676	14.905		10.318	12.433	11.502	11.691	11.325	12.366		16.949	14.423	14.355	14.517	15.134	14.886
	180	14.581	14.719	14.85	13.742	17.429	14.059		11.639	12.833	11.404	10.934	11.572	11.951		17.938	13.599	17.676	16.144	15.393	17.911
	195	14.264	14.297	14.664	14.474	16.293	14.243		14.069	19.205	12.552	13.602	13.052	14.215		31.888	27.533	25.116	29.166	33.444	34.494
	210	14.453	14.633	15.009	14.743	16.846	15.039		14.093	20.465	13.477	13.58	13.422	14.621		30.869	29.141	29.105	29.501	34.598	32.831
	225	14.767	14.917	15.421	14.151	16.754	14.944		14.227	19.196	13.608	13.547	13.651	13.989		31.238	29.474	28.25	28.839	34.412	33.67
	240	14.133	14.679	14.92	14.984	17.245	15.28		14.178	20.093	14.212	13.889	13.809	14.316		30.92	28.561	28.668	29.187	33.957	32.455
	255	14.789	14.505	14.645	13.443	16.962	14.423		14.362	19.907	13.428	13.263	13.593	14.764		29.721	28.461	27.847	28.021	35.092	32.767
	270	15.036	14.774	15.274	14.572	17.313	14.697		14.432	20.105	12.793	13.031	13.693	14.764		28.351	28.107	27.429	28.491	34.46	31.87
	285	14.944	13.995	14.844	13.702	16.602	14.85		14.371	19.223	12.857	13.303	13.519	14.545		29.227	26.736	26.694	28.171	34.076	31.601
	300	14.905	14.566	14.49	15.298	16.18	14.957		14.404	19.4	12.408	12.393	13.409	13.809		29.413	28.119	27.887	27.921	32.855	31.769
	315	14.496	14.172	14.496	14.847	16.122	15.326		14.108	18.875	13.644	13.867	13.367	14.041		29.028	27.545	27.072	27.756	32.193	32.547
	330	14.395	15.137	15.549	14.294	16.382	14.795		13.931	20.123	12.857	12.997	14.063	14.191		29.642	26.663	26.709	27.716	32.214	31.454
	345	13.834	14.215	14.456	15.182	17.166	14.423		14.175	19.455	13.757	13.599	13.934	13.708		29.248	28.098	27.628	26.398	32.388	31.36
	360	14.746	14.7	15.317	13.907	17.441	15.829		14.087	20.139	12.903	13.373	13.486	13.153		29.736	28.589	28.433	28.043	32.828	31.894
	375	15.25	14.447	15.302	14.828	16.974	14.474		14.111	20.416	14.056	13.66	14.035	14.755		29.712	27.374	28.253	28.235	32.999	32.474
	390	14.899	14.755	14.85	14.67	16.684	15.421		14.621	19.815	14.188	13.266	13.345	14.044		30.667	28.195	28.146	29.022	32.312	31.665
	405	15.311	13.486	14.236	13.818	16.791	14.709		14.502	18.771	13.867	12.555	13.278	14.172		29.517	27.908	28.625	27.145	31.726	31.351
	420	15.311	15.039	14.975	14.581	16.766	15.207		14.423	18.649	13.165	13.4	13.654	13.776		28.479	27.701	26.767	28.131	32.233	31.479
	435	14.474	14.825	15.109	14.536	17.831	14.423		14.316	19.904	13.651	13.452	13.824	14.191		29.477	28.244	27.936	28.854	32.7	32.184
	450	14.734	14.05	14.771	14.279	16.791	15.115		13.815	19.727	13.074	13.815	12.808	13.947		28.235	27.228	28.128	28.833	32.996	32.724
	465	15.237	14.227	14.999	13.995	16.965	15.842		13.919	19.595	13.657	14.044	14.191	13.867		29.227	27.982	29.08	28.091	32.59	32.532
	480	14.63	13.876	14.737	14.02	17.52	14.764		14.487	19.608	13.934	12.897	12.961	13.91		28.635	27.661	27.176	30.554	32.315	32.056
	495	14.85	14.389	14.587	14.249	16.04	14.868		14.105	20.239	12.802	13.135	13.483	14.893		28.598	27.96	27.542	28.766	33.887	33.267
	510	14.853	13.672	15.283	15.189	17.303	15.305		14.624	20.468	13.556	13.275	13.037	14.157		29.016	28.027	28.021	29.007	32.288	31.436
	525	14.871	14.883	15.488	14.359	18.027	14.56		14.368	19.403	12.839	12.997	13.528	14.758		28.531	27.155	28.94	29.05	32.907	32.202
	540	13.98	14.551	14.838	14.734	17.554	14.752		14.926	19.815	13.489	13.33	12.915	14.233		28.897	26.437	27.667	27.78	33.85	32.001
	555	15.372	14.566	15.021	14.7	17.114	15.396		15.067	19.681	13.266	12.997	12.967	14.108		28.415	27.872	28.204	29.715	33.823	33.31
	570	14.136	15.265	14.844	15.372	17.194	14.523		13.791	19.72	13.26	13.589	14.343	14.761		28.284	27.484	28.424	29.507	34.29	32.416
	585	14.24	14.191	14.069	15.198	17.719	14.694		14.02	19.757	13.538	12.717	13.779	14.496		28.772	27.319	27.277	29.535	34.125	32.877
	600	14.706	14.304	14.572	15.314	17.621	15.042		14.142	19.608	13.724	13.507	13.269	13.513		28.604	27.072	28.549	29.477	32.846	33.53
F0= mean of the 4 first values before ATP injection
F0		14.7628	13.9893	14.5712	13.5898	16.9503	13.9313		11.4625	13.002	11.3502	11.2873	11.766	12.152		15.4313	14.9077	14.0953	14.7073	15.2148	15.0092
	Time (s)
	0	0.971364	0.987115	0.991679	0.983388	0.999218	0.993235		0.996816	1.00692	0.954781	1.01743	1.00399	0.993005		1.0353	0.981972	1.02041	0.943276	1.00652	1.01457
	15	1.01126	1.0057	0.995247	0.954837	0.980163	1.00393		0.97361	0.980157	0.993194	0.995282	0.980962	1.00074		0.998104	1.03376	0.957202	0.993116	0.984045	0.977597
	30	1.00774	1.01657	1.04823	1.06558	1.00789	0.998044		0.995507	0.980388	1.01548	0.964717	1.01776	1.01531		1.00407	0.957824	1.0141	1.05642	1.00633	0.977997
	45	1.00964	0.990618	0.964845	0.996192	1.01273	1.00479		1.03407	1.03253	1.03654	1.02257	0.99728	0.990948		0.962527	1.02645	1.00828	1.00719	1.00311	1.02983
	60	0.969535	1.04495	0.996071	1.05749	1.01704	1.06329		1.00188	0.969159	0.975485	1.03604	1.05176	1.02962		1.00783	0.996327	0.995087	0.974825	0.982008	1.0199
	75	0.980441	1.0611	1.02476	1.06823	1.03019	1.07033		1.00266	1.01423	0.970111	0.981993	1.01598	1.03892		1.02979	1.01189	1.00005	0.951979	0.974383	0.98326
	90	1.0307	1.06853	1.09448	1.00694	1.0286	1.01951		1.04209	0.957622	0.970904	1.03799	1.04318	0.987492		1.06932	0.950445	1.00658	0.923966	1.01993	0.947882
	105	0.993514	1.03858	0.979737	1.05366	1.02081	1.0447		1.02691	0.984618	0.996982	1.01956	0.99779	0.983213		1.06615	0.978954	0.990759	0.995767	0.952168	1.00385
	120	1.00218	1.06853	1.03752	1.07051	0.993083	1.07384		1.00929	0.967928	0.973811	0.968438	0.985637	1.00049		1.02305	1.02598	1.0317	0.944364	0.986214	1.01644
	135	0.98315	1.02136	1.03862	1.05727	1.03273	1.05655		0.94325	0.994693	0.99619	0.994662	1.0232	0.996461		0.985857	1.008	0.955925	1.03418	1.01855	0.957076
	150	0.992024	1.05974	0.993326	1.03409	1.04695	1.06724		0.993064	0.994924	0.977335	0.983588	0.977817	0.929724		1.01495	0.997937	0.950249	1.02609	1.03459	1.0329
	165	1.00672	1.03515	1.01302	1.05609	1.04282	1.0699		0.900153	0.956238	1.01337	1.03577	0.962519	1.01761		1.09836	0.967483	1.01843	0.987064	0.994693	0.991788
inj ATP	180	0.987689	1.05217	1.01913	1.0112	1.02824	1.00917		1.0154	0.987002	1.00474	0.968704	0.983512	0.98346		1.16245	0.91221	1.25404	1.09769	1.01172	1.19333
	195	0.966216	1.022	1.00637	1.06507	0.961225	1.02238		1.22739	1.47708	1.10588	1.20508	1.1093	1.16977		2.06646	1.84689	1.78188	1.9831	2.19813	2.29818
	210	0.979018	1.04602	1.03004	1.08486	0.99385	1.07952		1.22949	1.57399	1.18737	1.20313	1.14074	1.20318		2.00042	1.95476	2.06488	2.00588	2.27398	2.18738
	225	1.00029	1.06632	1.05832	1.0413	0.988422	1.0727		1.24118	1.47639	1.19892	1.2002	1.16021	1.15117		2.02433	1.97709	2.00422	1.96087	2.26175	2.24328
	240	0.957342	1.04931	1.02393	1.1026	1.01739	1.09681		1.2369	1.54538	1.25213	1.2305	1.17364	1.17808		2.00373	1.91585	2.03388	1.98453	2.23185	2.16233
	255	1.00178	1.03687	1.00506	0.989201	1.00069	1.0353		1.25296	1.53107	1.18306	1.17504	1.15528	1.21494		1.92603	1.90914	1.97563	1.90525	2.30645	2.18312
	270	1.01851	1.0561	1.04823	1.07228	1.0214	1.05497		1.25906	1.5463	1.12711	1.15449	1.16378	1.21494		1.83725	1.8854	1.94597	1.93721	2.26491	2.12336
	285	1.01228	1.00041	1.01872	1.00826	0.979455	1.06595		1.25374	1.47846	1.13275	1.17859	1.14899	1.19692		1.89401	1.79343	1.89383	1.91545	2.23967	2.10543
	300	1.00964	1.04123	0.994424	1.1257	0.954558	1.07363		1.25662	1.49208	1.09319	1.09796	1.13964	1.13636		1.90607	1.8862	1.97847	1.89845	2.15942	2.11663
	315	0.981931	1.01306	0.994836	1.09251	0.951136	1.10012		1.2308	1.4517	1.20209	1.22855	1.13607	1.15545		1.88112	1.8477	1.92065	1.88723	2.11591	2.16846
	330	0.975089	1.08205	1.0671	1.05182	0.966475	1.062		1.21535	1.54768	1.13275	1.15148	1.19522	1.16779		1.92091	1.78853	1.89489	1.88451	2.11729	2.09564
	345	0.937088	1.01614	0.992091	1.11717	1.01273	1.0353		1.23664	1.49631	1.21204	1.20481	1.18426	1.12804		1.89537	1.88479	1.96009	1.7949	2.12872	2.08938
	360	0.998865	1.05081	1.05118	1.02334	1.02895	1.13622		1.22896	1.54892	1.1368	1.18479	1.14618	1.08237		1.927	1.91773	2.0172	1.90675	2.15764	2.12496
	375	1.03301	1.03272	1.05015	1.09112	1.0014	1.03896		1.23106	1.57022	1.23839	1.21022	1.19284	1.2142		1.92544	1.83623	2.00443	1.9198	2.16888	2.1636
	390	1.00923	1.05474	1.01913	1.07949	0.984292	1.10694		1.27555	1.524	1.25002	1.17531	1.1342	1.15569		1.98733	1.8913	1.99684	1.97331	2.12373	2.1097
	405	1.03714	0.964026	0.976992	1.0168	0.990605	1.05583		1.26517	1.4437	1.22174	1.11232	1.12851	1.16623		1.91281	1.87205	2.03083	1.84569	2.08521	2.08878
	420	1.03714	1.07504	1.02771	1.07294	0.98913	1.09157		1.25828	1.43432	1.15989	1.18718	1.16046	1.13364		1.84554	1.85816	1.89901	1.91273	2.11854	2.09731
	435	0.980441	1.05974	1.0369	1.06963	1.05196	1.0353		1.24894	1.53084	1.2027	1.19179	1.17491	1.16779		1.91021	1.89459	1.98194	1.96189	2.14923	2.14428
	450	0.998053	1.00434	1.01371	1.05072	0.990605	1.08497		1.20523	1.51723	1.15187	1.22395	1.08856	1.14771		1.82973	1.82643	1.99557	1.96046	2.16868	2.18026
	465	1.03212	1.017	1.02936	1.02982	1.00087	1.13716		1.21431	1.50708	1.20323	1.24424	1.2061	1.14113		1.89401	1.87701	2.06311	1.91001	2.142	2.16746
	480	0.991008	0.991904	1.01138	1.03166	1.03361	1.05978		1.26386	1.50808	1.22764	1.14262	1.10156	1.14467		1.85565	1.85548	1.92803	2.07748	2.12393	2.13575
	495	1.00591	1.02858	1.00108	1.04851	0.946299	1.06724		1.23053	1.55661	1.1279	1.1637	1.14593	1.22556		1.85325	1.87553	1.95399	1.95591	2.22725	2.21643
	510	1.00611	0.977322	1.04885	1.11768	1.02081	1.09861		1.27581	1.57422	1.19433	1.17611	1.10802	1.16499		1.88034	1.88003	1.98797	1.97229	2.12215	2.09444
	525	1.00733	1.06389	1.06291	1.05661	1.06352	1.04513		1.25348	1.49231	1.13116	1.15148	1.14975	1.21445		1.84891	1.82154	2.05317	1.97522	2.16284	2.14548
	540	0.946978	1.04016	1.01831	1.0842	1.03562	1.05891		1.30216	1.524	1.18843	1.18098	1.09765	1.17125		1.87263	1.77337	1.96286	1.88886	2.22481	2.13209
	555	1.04127	1.04123	1.03087	1.0817	1.00966	1.10514		1.31446	1.51369	1.16878	1.15148	1.10207	1.16096		1.84139	1.86963	2.00096	2.02043	2.22304	2.2193
	570	0.957545	1.0912	1.01872	1.13115	1.01438	1.04248		1.20314	1.51669	1.16826	1.20392	1.21902	1.2147		1.8329	1.8436	2.01657	2.00629	2.25373	2.15973
	585	0.96459	1.01442	0.965531	1.11834	1.04535	1.05475		1.22312	1.51954	1.19275	1.12667	1.17109	1.19289		1.86453	1.83254	1.93519	2.00819	2.24289	2.19045
	600	0.996156	1.0225	1.00005	1.12688	1.03957	1.07973		1.23376	1.50808	1.20914	1.19666	1.12774	1.112		1.85364	1.81597	2.02543	2.00425	2.15883	2.23396

## Sheet: Figure 1C
Figure 1C
	*** RAW DATA ***
	PMT Voltage: 773 V
Exp 1	Time (s)	HEK mP2RX7 HEI 2,5 uM							HEK mP2RX7 ATP+DMSO							HEK mP2RX7 ATP + HEI 25 nM							HEK mP2RX7 ATP + HEI 250 nM							HEK mP2RX7 ATP + HEI 2.5 uM						HEK PCDNAneo HEI 2,5 uM							HEK PCDNAneo ATP+DMSO
	0	33.945	35.803	42.194	39.676	40.503	35.379		28.024	25.983	27.206	27.972	24.588	24.161									18.848	20.117	20.361	18.951	19.931	19.714		17.468	16.592	17.661	16.953	16.11	16.592		32.532	35.611	35.617	36.374	37.897	35.15		19.489	21.146	21.96	21.088	22.128	18.677
	15	34.378	35.037	42.151	40.399	38.409	38.477		31.207	26.334	29.437	29.086	24.96	25.888		not tested							17.984	21.906	21.118	19.043	19.302	19.449		17.88	16.528	16.721	17.142	16.617	17.136		31.491	34.476	34.192	36.377	38.016	33.688		19.839	19.693	19.803	21.667	22.11	18.875
	30	35.477	36.02	42.999	39.819	37.961	37.869		29.932	28.568	30.219	28.632	26.099	27.664									20.16	22.275	21.423	18.906	19.736	18.604		18.823	16.595	17.563	17.395	16.62	16.818		32.196	34.824	34.009	37.924	36.99	34.131		19.946	20.901	20.364	21.002	22.476	19.788
	45	35.309	34.836	42.212	37.454	38.141	39.011		30.453	29.01	31.494	30.478	28.448	27.676									19.373	22.217	21.689	53.586	20.578	20.087		19.064	17.239	17.2	17.96	16.464	18.478		31.635	34.894	34.344	37.454	36.679	34.589		19.968	22.748	23.026	22.086	22.089	19.714
	60	34.598	36.603	40.036	37.457	35.483	38.44		29.077	30.658	30.35	28.525	29.089	27.591									21.704	23.453	21.255	53.14	20.401	19.614		18.945	17.38	17.737	18.808	17.38	17.383		32.111	34.091	34.781	36.484	35.031	35.156		21.338	23.648	24.124	22.003	21.771	20.502
	75	34.949	35.4	40.976	35.886	36.624	39.282		27.884	29.306	27.847	28.391	27.313	27.86									22.659	22.845	22.406	52.988	19.91	20.963		20.798	18.314	18.201	20.444	17.358	17.163		31.656	34.158	35.745	35.638	35.291	33.163		20.413	25.421	24.295	22.119	21.814	21.191
	90	33.64	35.672	39.978	37.277	37.488	38.828		28.064	29.77	28.238	28.168	26.212	27.286									23.157	23.502	22.144	48.447	20.953	21.085		20.361	17.993	18.085	21.646	16.638	17.639		32.663	34.064	40.204	35.272	34.705	33.469		22.302	24.997	24.731	21.021	22.916	20.648
	105	33.218	34.769	40.726	37.778	37.094	37.183		28.256	28.146	28.421	29.028	25.552	26.492									23.856	23.956	22.717	46.155	20.596	21.799		21.283	18.192	19.366	20.407	17.108	17.3		32.324	32.373	38.925	34.479	33.551	33.453		22.205	24.756	24.829	21.716	22.311	21.048
	120	34.503	34.845	40.009	37.891	37.372	37.494		28.323	28.079	28.751	28.262	24.713	26.767									24.38	23.737	22.565	42.026	21.1	22.021		21.368	18.527	18.939	20.648	18.228	18.207		32.239	33.426	35.211	34.753	35.547	34.93		22.159	25.208	25.223	21.323	21.35	21.512
	135	34.491	35.666	40.887	36.789	38.571	38.886		28.091	29.047	27.899	28.641	24.85	26.559									24.814	24.188	22.723	38.614	20.688	22.021		20.825	19.492	18.982	21.21	19.193	18.646		32.272	33.691	31.522	36.481	33.609	34.113		22.986	25.577	26.199	21.469	22.018	21.121
	150	33.627	34.11	41.052	37.25	36.993	38.858		29.156	28.882	26.956	28.699	24.771	25.433									25.259	24.188	22.977	35.403	20.935	22.147		20.38	19.858	19.858	20.346	20.499	17.77		33.914	33.093	31.223	35.391	34.1	33.459		22.211	24.207	25.964	21.646	21.97	20.804
	165	34.024	34.57	39.2	38.138	35.916	37.479		28.586	26.974	29.12	28.473	24.582	26.956									24.954	24.982	23.611	33.289	21.603	22.775		20.547	19.797	21.481	21.021	19.321	19.064		35.239	32.51	31.418	36.194	34.613	34.351		22.717	25.012	27.237	21.921	22.141	21.252
	180	32.877	31.284	35.376	33.725	35.007	35.309		31.68	29.025	30.457	29.507	26.678	26.373									27.615	31.165	31.042	40.628	29.617	29.202		26.636	20.935	22.58	23.447	19.241	23.413		31.158	34.265	34.055	35.013	34.387	34.375		23.09	24.38	25.287	24.051	23.416	20.734
	195	40.134	37.506	38.4	35.196	34.796	35.159		54.779	45.935	47.272	51.593	49.387	41.022									62.927	62.732	64.438	53.058	62.759	65.485		48.096	47.424	50.253	49.893	48.123	48.395		33.182	32.632	32.712	35.605	34.9	34.598		35.33	37.076	36.81	27.496	32.513	29.144
	210	37.488	35.84	38.242	35.236	34.39	34.821		53.799	46.906	46.317	49.246	46.982	41.983									61.697	63.657	64.453	52.872	62.43	64.871		47.946	47.095	50.974	49.454	48.523	48.19		32.376	34.299	33.17	35.443	33.475	34.595		38.077	36.374	37.253	28.171	35.855	30.484
	225	33.115	32.108	37.875	34.241	34.72	33.325		52.054	45.996	46.036	47.156	42.48	39.694									57.327	60.153	63.208	52.905	60.916	62.799		46.194	47.128	49.313	48.639	48.453	46.771		31.747	32.907	32.77	35.425	34.067	34.32		36.093	36.517	36.853	27.783	34.189	29.092
	240	31.863	30.508	36.353	34.274	33.783	34.262		49.03	45.117	44.049	44.028	41.931	36.041									55.411	57.291	61.014	49.573	58.71	61.737		45.068	45.117	48.819	47.693	47.891	47.791		31.61	31.961	32.431	34.116	34.451	34.924		32.425	33.347	35.654	27.438	32.855	28.763
	255	31.305	30.927	35.553	34.976	34.287	34.634		47.568	43.24	43.814	42.862	38.44	36.319									54.803	56.802	59.97	50.137	57.648	57.379		43.527	44.324	48.084	47	45.731	44.357		31.213	32.538	33.115	35.071	35.239	35.87		29.23	31.329	33.145	25.739	29.813	26.498
	270	30.334	30.463	36.34	35.016	34.717	35.172		46.219	42.215	43.695	40.61	35.782	33.679									51.431	57.169	57.84	48.215	56.531	57.666		43.219	43.771	46.167	46.594	45.578	44.879		31.564	32.404	34.177	35.931	35.15	35.751		27.875	29.62	30.103	24.835	29.419	25.623
	285	32.187	32.05	37.689	34.351	34.393	35.852		46.411	41.51	41.953	41.574	36.041	35.025									51.096	55.835	58.545	49.1	57.919	57.581		41.632	42.126	46.222	46.722	45.242	44.952		32.181	32.809	33.426	34.317	36.295	35.034		27.127	28.278	29.547	24.686	28.897	24.49
	300	32.364	31.924	36.682	35.025	36.008	34.998		46.93	41.675	42.316	40.268	36.554	36.301									51.242	55.649	56.583	49.173	57.425	56.622		41.052	42.896	46.381	44.418	43.698	44.452		32.217	34.106	32.895	36.017	34.738	35.049		27.637	29.044	28.796	25.223	27.124	24.908
	315	32.086	30.731	38.666	35.522	35.971	37.515		45.187	41.412	42.844	42.81	37.231	35.571									49.399	54.709	56.635	48.401	56.308	56.522		41.183	42.224	45.758	45.361	44.25	44.757		32.013	34.711	33.017	35.284	36.34	36.044		27.805	28.629	29.831	25.208	26.236	23.816
	330	33.319	31.842	38.867	36.859	37.061	37.042		47.174	42.242	42.593	40.808	38.507	35.406									50.726	55.481	56.378	47.195	56.683	55.591		41.574	40.878	45.624	44.473	44.473	45.621		31.778	35.172	34.399	35.315	36.884	35.397		27.798	28.165	29.971	24.829	29.352	23.001
	345	33.92	31.653	38.452	36.411	35.791	37.903		45.746	42.242	42.316	41.025	37.119	36.85									50.571	55.554	56.683	47.263	57.681	54.785		41.882	42.59	45.828	45.007	43.655	44.662		32.285	34.692	35.077	36.755	35.175	35.663		28.14	28.809	28.101	25.595	28.101	22.943
	360	33.49	32.391	38.211	37.943	36.89	37.64		45.929	41.943	42.886	42.078	37.714	35.873									49.747	55.133	54.587	48.816	57.382	52.768		40.952	42.059	46.707	45.602	43.698	47.849		32.95	35.58	32.758	37.723	36.951	36.423		27.777	29.459	28.821	25.266	28.03	23.743
	375	33.56	33.881	38.4	38.147	37.827	37.302		46.497	42.477	43.808	39.743	38.071	34.781									51.697	55.179	56.83	47.818	57.556	54.044		42.612	43.076	46.313	44.876	43.188	46.552		32.953	34.613	34.213	36.89	35.703	34.396		26.901	28.061	29.385	24.985	29.495	24.368
	390	34.494	33.878	40.329	37.415	36.441	38.464		46.228	43.896	43.701	41.293	38.287	35.403									50.925	57.855	55.814	49.228	57.422	52.106		40.842	42.331	47.47	46.64	44.305	45.01		32.861	35.275	34.802	37.741	36.441	35.147		27.277	27.96	29.797	25.317	29.532	24.17
	405	35.608	33.136	39.728	39.035	36.71	37.518		45.767	42.92	41.855	40.558	38.626	34.573									49.329	57.23	56.622	47.183	56.155	54.642		39.294	41.156	46.585	47.656	44.025	45.541		33.13	34.641	34.845	36.975	36.389	34.845		27.151	27.621	29.52	25.143	29.019	24.57
	420	35.846	33.743	40.723	37.979	36.734	39.09		45.834	43.311	42.773	40.607	37.933	36.307									50.723	55.627	57.08	47.586	56.079	55.188		41.714	41.15	46.082	47.794	42.007	45.734		33.539	35.916	35.062	35.327	36.487	35.44		27.716	28.333	28.882	25.586	29.807	24.725
	435	34.082	35.172	39.548	39.502	36.859	38.943		46.588	43.011	43.686	40.881	37.595	34.973									49.466	56.65	57.571	48.923	57.727	54.031		40.677	42.673	44.327	49.396	44.321	44.952		32.385	35.645	35.455	37.619	36.157	36.157		26.849	28.906	28.598	24.979	30.463	24.384
	450	35.684	35.129	40.796	39.575	36.435	38.69		46.472	41.327	45.157	41.214	37.28	35.757									49.472	55.356	55.881	48.48	56.433	55.945		42.227	40.347	45.245	49.524	44.687	44.495		32.336	36.469	36.069	38.11	36.591	36.249		28.146	28.247	29.764	26.328	29.211	25.287
	465	35.178	34.79	42.065	39.246	37.204	38.709		46.588	41.4	44.345	40.472	38.495	34.485									50.229	55.908	55.817	46.768	55.789	54.364		42.105	40.356	43.945	49.118	44.147	44.522		33.066	36.157	34.802	38.113	35.751	36.069		27.072	28.51	30.099	26.492	28.543	25.357
	480	36.478	36.383	42.429	38.477	38.162	39.975		45.819	42.487	43.835	41.632	38.431	35.355									50.394	57.459	54.718	47.281	55.206	55.872		41.492	41.388	45.419	49.335	44.501	44.357		33.2	35.556	34.827	37.778	36.798	36.951		28.101	28.351	29.617	25.363	27.679	24.774
	495	35.928	36.502	43.915	39.557	36.942	40.839		46.527	42.673	44.208	40.35	37.216	34.915									49.93	56.171	55.713	47.781	56.689	55.981		40.662	40.421	43.546	47.623	45.395	43.417		33.121	35.873	35.864	37.714	35.754	36.871		26.749	28.308	29.764	25.998	28.683	24.28
	510	34.595	36.285	42.825	41.135	38.034	38.889		46.378	41.589	44.943	39.713	37.491	34.814									49.582	56.879	54.019	46.994	55.798	55.698		40.897	40.921	46.42	46.234	44.083	41.315		33.157	37.656	35.352	36.826	37.021	36.676		27.545	28.439	28.879	25.034	28.021	24.219
	525	34.308	36.636	42.865	40.756	39.539	39.88		45.575	44.04	43.411	39.67	37.473	34.402									49.558	57.474	54.514	46.597	56.784	54.944		41.913	40.482	44.8	45.432	44.861	40.396		33.545	36.658	36.472	38.104	36.92	37.085		27.005	27.551	29.614	26.501	27.789	24.368
	540	35.226	35.907	42.892	41.583	38.242	39.688		45.947	42.047	45.157	40.826	38.113	34.598									49.704	57.605	55.063	46.011	55.191	54.37		41.998	40.25	45.566	44.275	45.471	42.148		33.252	35.941	36.13	37.372	36.389	37.521		26.764	27.368	29.102	24.393	27.917	24.014
	555	34.686	36.472	42.77	40.768	39.74	39.697		45.49	43.393	45.209	42.059	38.37	35.403									50.537	56.43	55.005	46.429	55.374	53.973		41.888	40.35	45.029	45.236	44.937	42.276		33.414	37.268	36.447	37.299	38.129	36.951		27.328	27.127	28.741	25.012	27.872	24.014
	570	34.897	37.903	42.007	41.034	38.647	39.676		45.709	42.401	45.203	41.177	36.984	34.097									51.401	57.98	55.035	48.584	55.313	54.962		42.035	40.063	44.705	43.964	45.63	42.538		34.665	35.468	36.398	36.856	37.68	38.358		26.266	27.768	27.625	24.976	27.603	23.575
	585	37.341	36.185	43.188	40.021	39.908	40.039		45.822	44.15	45.801	41.122	37.463	34.75									50.47	56.494	55.243	47.375	54.489	54.98		40.707	40.36	44.153	43.784	46.143	43.546		33.987	36.475	36.081	37.366	38.324	36.987		26.477	27.567	28.305	25.54	27.512	24.393
	600	35.089	37.158	41.73	41.965	39.868	40.884		45.306	43.256	44.675	41.306	37.305	34.283									49.014	57.806	54.987	48.065	54.172	55.231		40.448	41.391	43.481	44.214	44.29	42.413		34.506	36.288	35.699	38.449	35.803	35.812		26.941	26.7	28.711	26.059	28.156	23.651
F0= mean of the 4 first values before ATP injection
F0		34.7773	35.424	42.389	39.337	38.7535	37.684		29.904	27.4738	29.589	29.042	26.0237	26.3473									19.0913	21.6288	21.1478	27.6215	19.8868	19.4635		18.3087	16.7385	17.2863	17.3625	16.4528	17.256		31.9635	34.9512	34.5405	37.0323	37.3955	34.3895		19.8105	21.122	21.2883	21.4608	22.2007	19.2635
	Time (s)	F1/F0
	0	0.976069	1.0107	0.9954	1.00862	1.04514	0.938833		0.937132	0.945739	0.919463	0.963157	0.944829	0.917022									0.987259	0.930105	0.962797	0.686096	1.00223	1.01287		0.954079	0.991248	1.02168	0.976415	0.979168	0.961521		1.01779	1.01888	1.03117	0.982225	1.01341	1.02211		0.983771	1.00114	1.03155	0.982631	0.996723	0.969554
	15	0.98852	0.989075	0.994385	1.027	0.99111	1.02104		1.04357	0.958515	0.994863	1.00152	0.959124	0.982569									0.942002	1.01282	0.998593	0.689427	0.970596	0.999255		0.976582	0.987424	0.967301	0.9873	1.00998	0.993046		0.985218	0.986402	0.98991	0.982306	1.01659	0.979601		1.00144	0.932345	0.930231	1.00961	0.995912	0.979832
	30	1.02012	1.01682	1.01439	1.01225	0.97955	1.00491		1.00094	1.03983	1.02129	0.985883	1.00289	1.04998									1.05598	1.02988	1.01302	0.684467	0.99242	0.95584		1.02809	0.991427	1.01601	1.00187	1.01017	0.974618		1.00727	0.996359	0.984612	1.02408	0.989156	0.992483		1.00684	0.989537	0.956584	0.978624	1.0124	1.02723
	45	1.01529	0.983401	0.995824	0.952132	0.984195	1.03521		1.01836	1.05592	1.06438	1.04945	1.09316	1.05043									1.01476	1.0272	1.02559	1.94001	1.03476	1.03203		1.04125	1.0299	0.99501	1.03441	1.00068	1.07082		0.989723	0.998362	0.994311	1.01139	0.98084	1.0058		1.00795	1.07698	1.08163	1.02913	0.994966	1.02339
	60	0.994846	1.03328	0.94449	0.952208	0.915608	1.02006		0.972345	1.1159	1.02572	0.982198	1.11779	1.04721									1.13686	1.08434	1.00507	1.92386	1.02586	1.00773		1.03475	1.03832	1.02608	1.08325	1.05636	1.00736		1.00461	0.975387	1.00696	0.985195	0.93677	1.02229		1.07711	1.11959	1.13321	1.02527	0.980643	1.06429
	75	1.00494	0.999322	0.966666	0.912271	0.94505	1.04241		0.932451	1.06669	0.941127	0.977584	1.04954	1.05742									1.18688	1.05623	1.0595	1.91836	1.00117	1.07704		1.13596	1.09412	1.05292	1.17748	1.05502	0.994611		0.99038	0.977304	1.03487	0.96235	0.943723	0.964335		1.03041	1.20353	1.14124	1.03067	0.982579	1.10006
	90	0.967299	1.007	0.943122	0.947632	0.967345	1.03036		0.93847	1.08358	0.954341	0.969906	1.00723	1.03563									1.21296	1.08661	1.04711	1.75396	1.05362	1.08331		1.11209	1.07495	1.04621	1.24671	1.01126	1.0222		1.02188	0.974615	1.16397	0.952467	0.928053	0.973233		1.12577	1.18346	1.16172	0.979509	1.03222	1.07187
	105	0.955165	0.98151	0.960768	0.960368	0.957178	0.986705		0.94489	1.02447	0.960526	0.999518	0.981872	1.00549									1.24958	1.1076	1.0742	1.67098	1.03566	1.11999		1.16245	1.08684	1.12031	1.17535	1.03983	1.00255		1.01128	0.926233	1.12694	0.931053	0.897194	0.972768		1.12087	1.17205	1.16632	1.01189	1.00497	1.09264
	120	0.992114	0.983655	0.943853	0.963241	0.964352	0.994958		0.947131	1.02203	0.971679	0.973142	0.949633	1.01593									1.27702	1.09747	1.06702	1.5215	1.06101	1.1314		1.16709	1.10685	1.09561	1.18923	1.1079	1.05511		1.00862	0.956361	1.01941	0.938452	0.950569	1.01572		1.11855	1.19345	1.18483	0.993581	0.961679	1.11672
	135	0.991769	1.00683	0.964566	0.935226	0.995291	1.0319		0.939373	1.05726	0.942884	0.986192	0.954897	1.00804									1.29976	1.11833	1.07449	1.39797	1.04029	1.1314		1.13743	1.1645	1.0981	1.2216	1.16655	1.08055		1.00965	0.963943	0.91261	0.985114	0.898745	0.99196		1.16029	1.21092	1.23068	1.00038	0.991768	1.09643
	150	0.966925	0.962907	0.968459	0.946946	0.954572	1.03115		0.974987	1.05126	0.911014	0.98819	0.951861	0.9653									1.32307	1.11833	1.0865	1.28172	1.05271	1.13787		1.11313	1.18637	1.14877	1.17184	1.24593	1.02979		1.06102	0.946833	0.903953	0.955681	0.911874	0.972942		1.12117	1.14606	1.21964	1.00863	0.989606	1.07997
	165	0.978341	0.975892	0.924768	0.96952	0.926781	0.99456		0.955926	0.98181	0.98415	0.980408	0.944599	1.0231									1.30709	1.15504	1.11648	1.20518	1.0863	1.17014		1.12225	1.18272	1.24266	1.21071	1.17433	1.10478		1.10248	0.930153	0.909599	0.977364	0.925593	0.99888		1.14672	1.18417	1.27944	1.02145	0.997309	1.10323
ATP inj	180	0.945359	0.88313	0.834556	0.857335	0.903325	0.936976		1.05939	1.05646	1.02934	1.01601	1.02514	1.00098									1.44647	1.44091	1.46786	1.47088	1.48928	1.50035		1.45482	1.25071	1.30624	1.35044	1.16947	1.3568		0.974799	0.980366	0.985944	0.945473	0.919549	0.999578		1.16554	1.15425	1.18784	1.1207	1.05474	1.07634
	195	1.15403	1.05877	0.905895	0.89473	0.89788	0.932995		1.83183	1.67196	1.59762	1.7765	1.89777	1.55697									3.29612	2.9004	3.04704	1.92089	3.15582	3.3645		2.62694	2.83323	2.90711	2.87361	2.92492	2.80453		1.03812	0.933643	0.947062	0.961459	0.933267	1.00606		1.7834	1.75533	1.72912	1.28122	1.4645	1.51291
	210	1.07795	1.01174	0.902168	0.895747	0.887404	0.924026		1.79906	1.7073	1.56535	1.69568	1.80535	1.59345									3.23169	2.94317	3.04775	1.91416	3.13928	3.33296		2.61875	2.81357	2.94882	2.84832	2.94923	2.79265		1.01291	0.981338	0.960322	0.957085	0.895161	1.00598		1.92206	1.72209	1.74993	1.31268	1.61504	1.58247
	225	0.952203	0.906391	0.89351	0.870453	0.895919	0.884328		1.7407	1.67418	1.55585	1.62372	1.63236	1.50657									3.00279	2.78116	2.98888	1.91536	3.06315	3.2265		2.52306	2.81555	2.85273	2.80138	2.94498	2.71042		0.993227	0.941511	0.948741	0.956599	0.910992	0.997979		1.82191	1.72886	1.73114	1.2946	1.53999	1.51021
	240	0.916202	0.861224	0.857605	0.871292	0.871741	0.909192		1.63958	1.64219	1.4887	1.51601	1.61126	1.36792									2.90243	2.64884	2.88513	1.79473	2.95222	3.17194		2.46156	2.6954	2.82415	2.7469	2.91082	2.76953		0.988941	0.914445	0.938927	0.921251	0.921261	1.01554		1.63676	1.57878	1.67482	1.27852	1.4799	1.49313
	255	0.900157	0.873052	0.838732	0.889137	0.884746	0.919064		1.59069	1.57387	1.48075	1.47586	1.47711	1.37847									2.87058	2.62623	2.83576	1.81514	2.89881	2.94803		2.37739	2.64803	2.78163	2.70698	2.77954	2.57053		0.97652	0.930954	0.95873	0.947039	0.942333	1.04305		1.47548	1.48324	1.55696	1.19935	1.34288	1.37555
	270	0.872237	0.859954	0.857298	0.890154	0.895842	0.93334		1.54558	1.53656	1.47673	1.39832	1.37497	1.27827									2.69396	2.64319	2.73504	1.74556	2.84265	2.96278		2.36057	2.61499	2.67074	2.6836	2.77024	2.60078		0.987501	0.92712	0.989476	0.970262	0.939953	1.03959		1.40708	1.40233	1.41407	1.15723	1.32514	1.33013
	285	0.925519	0.904754	0.889122	0.873249	0.887481	0.951385		1.552	1.5109	1.41786	1.43151	1.38493	1.32936									2.67641	2.58152	2.76838	1.7776	2.91244	2.95841		2.27389	2.51671	2.67392	2.69097	2.74981	2.60501		1.0068	0.938707	0.967734	0.926679	0.970571	1.01874		1.36932	1.33879	1.38795	1.15029	1.30162	1.27132
	300	0.930608	0.901197	0.865366	0.890383	0.929155	0.928723		1.56936	1.5169	1.43013	1.38654	1.40464	1.37779									2.68406	2.57292	2.6756	1.78024	2.8876	2.90914		2.24221	2.56271	2.68312	2.55827	2.65597	2.57603		1.00793	0.975816	0.95236	0.972585	0.928935	1.01918		1.39507	1.37506	1.35267	1.17531	1.22176	1.29302
	315	0.922615	0.867519	0.912171	0.903018	0.9282	0.995515		1.51107	1.50733	1.44797	1.47407	1.43065	1.35008									2.58752	2.52946	2.67806	1.75229	2.83143	2.904		2.24936	2.52257	2.64707	2.61258	2.68952	2.59371		1.00155	0.993126	0.955892	0.952791	0.971775	1.04811		1.40355	1.35541	1.40129	1.17461	1.18176	1.23633
	330	0.958069	0.898882	0.916912	0.937006	0.956327	0.982964		1.57751	1.53754	1.43949	1.40514	1.47969	1.34382									2.65703	2.56515	2.66591	1.70863	2.85029	2.85617		2.27072	2.44215	2.63932	2.56144	2.70307	2.64378		0.994197	1.00632	0.995903	0.953628	0.986322	1.0293		1.4032	1.33344	1.40787	1.15695	1.32212	1.19402
	345	0.97535	0.893547	0.907122	0.925617	0.923555	1.00581		1.52976	1.53754	1.43013	1.41261	1.42635	1.39863									2.64891	2.56853	2.68033	1.71109	2.90047	2.81476		2.28754	2.54443	2.65112	2.5922	2.65336	2.5882		1.01006	0.992583	1.01553	0.992513	0.940621	1.03703		1.42046	1.36393	1.32002	1.19264	1.26577	1.19101
	360	0.962986	0.91438	0.901437	0.964563	0.951914	0.998832		1.53588	1.52666	1.44939	1.44887	1.44921	1.36155									2.60575	2.54906	2.58122	1.76732	2.88544	2.71113		2.23674	2.51271	2.70197	2.62647	2.65597	2.77289		1.03086	1.01799	0.948394	1.01865	0.988114	1.05913		1.40214	1.39471	1.35385	1.17731	1.26257	1.23254
	375	0.964999	0.956442	0.905895	0.969749	0.976092	0.989863		1.55488	1.54609	1.48055	1.36847	1.46293	1.3201									2.70789	2.55119	2.68728	1.73119	2.89419	2.77668		2.32741	2.57347	2.67918	2.58465	2.62497	2.69773		1.03096	0.990322	0.990518	0.996159	0.954741	1.00019		1.35792	1.32852	1.38034	1.16422	1.32856	1.26498
	390	0.991855	0.956357	0.951402	0.95114	0.940328	1.0207		1.54588	1.59774	1.47693	1.42184	1.47123	1.34371									2.66745	2.67491	2.63924	1.78223	2.88745	2.67711		2.23074	2.52896	2.74611	2.68625	2.69286	2.60837		1.02808	1.00926	1.00757	1.01914	0.974476	1.02203		1.3769	1.32374	1.39969	1.17969	1.33023	1.2547
	405	1.02389	0.935411	0.937224	0.992323	0.947269	0.995595		1.53046	1.56222	1.41455	1.39653	1.48426	1.31221									2.58385	2.64602	2.67745	1.7082	2.82374	2.80741		2.14619	2.45876	2.69492	2.74477	2.67584	2.63914		1.03649	0.991123	1.00882	0.998454	0.973085	1.01325		1.37054	1.30769	1.38668	1.17158	1.30712	1.27547
	420	1.03073	0.952546	0.960697	0.965478	0.947889	1.03731		1.5327	1.57645	1.44557	1.39822	1.45763	1.37802									2.65687	2.5719	2.69911	1.72279	2.81992	2.83546		2.27836	2.4584	2.66582	2.75271	2.55319	2.65032		1.04929	1.0276	1.0151	0.953952	0.975706	1.03055		1.39906	1.3414	1.35671	1.19222	1.34261	1.28352
	435	0.980008	0.992886	0.932978	1.00419	0.951114	1.03341		1.55792	1.56553	1.47643	1.40765	1.44464	1.32739									2.59103	2.6192	2.72232	1.77119	2.90279	2.77602		2.22172	2.54939	2.56429	2.84498	2.69384	2.60501		1.01319	1.01985	1.02648	1.01584	0.966881	1.0514		1.35529	1.36853	1.34337	1.16394	1.37216	1.26581
	450	1.02607	0.991672	0.962419	1.00605	0.940173	1.0267		1.55404	1.50424	1.52614	1.41912	1.43254	1.35714									2.59134	2.55937	2.64241	1.75515	2.83772	2.87435		2.30638	2.41043	2.6174	2.85235	2.71608	2.57852		1.01165	1.04342	1.04425	1.0291	0.978487	1.05407		1.42076	1.33733	1.39814	1.2268	1.31577	1.31269
	465	1.01152	0.982103	0.992357	0.997687	0.960017	1.0272		1.55792	1.50689	1.4987	1.39357	1.47923	1.30887									2.631	2.58489	2.63938	1.69317	2.80534	2.79313		2.29972	2.41097	2.54219	2.82897	2.68326	2.58009		1.03449	1.0345	1.00757	1.02918	0.956024	1.04884		1.36655	1.34978	1.41388	1.23444	1.28568	1.31632
	480	1.0489	1.02707	1.00094	0.978138	0.984737	1.0608		1.5322	1.54646	1.48146	1.43351	1.47677	1.34189									2.63964	2.6566	2.58741	1.71175	2.77602	2.8706		2.26624	2.47262	2.62746	2.84147	2.70478	2.57053		1.03868	1.0173	1.00829	1.02014	0.984022	1.07448		1.41849	1.34225	1.39124	1.18183	1.24676	1.28606
315s	495	1.03309	1.03043	1.036	1.00559	0.953256	1.08372		1.55588	1.55323	1.49407	1.38937	1.43008	1.32519									2.61533	2.59705	2.63446	1.72985	2.85059	2.8762		2.22091	2.41485	2.51911	2.74287	2.75911	2.51605		1.03621	1.02637	1.03832	1.01841	0.956104	1.07216		1.35024	1.34021	1.39814	1.21142	1.29198	1.26041
	510	0.99476	1.02431	1.01029	1.04571	0.981434	1.03198		1.5509	1.51377	1.51891	1.36743	1.44065	1.32135									2.59711	2.62979	2.55436	1.70136	2.80579	2.86166		2.23374	2.44472	2.68537	2.66287	2.67937	2.39424		1.03734	1.07739	1.02349	0.994431	0.989985	1.06649		1.39042	1.34642	1.35657	1.1665	1.26216	1.25725
	525	0.986507	1.03421	1.01123	1.03607	1.02027	1.05827		1.52404	1.60298	1.46713	1.36595	1.43995	1.30572									2.59585	2.6573	2.57777	1.68698	2.85537	2.82292		2.28923	2.4185	2.59166	2.61667	2.72666	2.34098		1.04948	1.04883	1.05592	1.02894	0.987285	1.07838		1.36317	1.30437	1.3911	1.23486	1.25171	1.26498
	540	1.0129	1.01363	1.01187	1.0571	0.986801	1.05318		1.53648	1.53044	1.52614	1.40576	1.46455	1.31315									2.6035	2.66335	2.60373	1.66577	2.77526	2.79343		2.29388	2.40464	2.63597	2.55004	2.76373	2.44251		1.04031	1.02832	1.04602	1.00917	0.973085	1.09106		1.351	1.29571	1.36705	1.13663	1.25748	1.24661
	555	0.997376	1.02958	1.00899	1.03638	1.02546	1.05342		1.5212	1.57943	1.5279	1.44821	1.47442	1.34371									2.64713	2.60903	2.60099	1.6809	2.78447	2.77304		2.28787	2.41061	2.6049	2.60539	2.73128	2.44993		1.04538	1.06629	1.0552	1.0072	1.01961	1.07448		1.37947	1.2843	1.35009	1.16548	1.25545	1.24661
	570	1.00344	1.06998	0.990988	1.04314	0.997252	1.05286		1.52852	1.54333	1.5277	1.41784	1.42116	1.29414									2.69239	2.68069	2.6024	1.75892	2.7814	2.82385		2.2959	2.39346	2.58616	2.53212	2.7734	2.46511		1.08452	1.01478	1.05378	0.995241	1.00761	1.1154		1.32586	1.31465	1.29766	1.1638	1.24334	1.22382
	585	1.07372	1.02148	1.01885	1.01739	1.02979	1.06249		1.5323	1.60699	1.54791	1.41595	1.43957	1.31892									2.64362	2.61199	2.61224	1.71515	2.73997	2.82477		2.22336	2.41121	2.55423	2.52176	2.80458	2.52353		1.06331	1.0436	1.0446	1.00901	1.02483	1.07553		1.33651	1.30513	1.32961	1.19008	1.23924	1.26628
	600	1.00896	1.04895	0.984454	1.06681	1.02876	1.08492		1.51505	1.57445	1.50985	1.42228	1.4335	1.3012									2.56735	2.67265	2.60013	1.74013	2.72402	2.83767		2.20922	2.4728	2.51535	2.54652	2.69195	2.45787		1.07954	1.03825	1.03354	1.03826	0.957415	1.04136		1.35994	1.26408	1.34868	1.21426	1.26825	1.22776
Exp 2	Time (s)
	0	23.126	27.161	25.107	25.363	24.854	25.443		24.039	25.143	24.735	26.669	27.298	26.392		22.372	20.959	20.895	21.341	22.18	23.874		15.28	15.533	16.29	16.156	16.348	16.644		23.126	27.161	25.107	25.363	24.854	25.443		20.956	25.07	23.816	24.759	25.653	22.708		20.593	22.604	23.831	23.09	23.727	22.07
	15	23.947	26.959	24.823	24.982	26.917	26.328		24.707	24.814	23.965	27.24	27.393	25.717		23.004	20.566	21.625	21.323	21.661	23.175		16.028	17.651	16.925	16.312	17.105	17.529		23.947	26.959	24.823	24.982	26.917	26.328		20.737	24.576	24.109	23.563	25.546	22.778		19.373	23.01	22.678	24.579	23.767	21.429
	30	24.149	28.555	24.936	24.573	25.415	26.938		26.746	25.613	24.432	27.142	27.765	27.011		23.48	22.272	22.33	20.386	21.848	22.849		17.206	16.788	17.844	17.337	17.392	17.926		24.149	28.555	24.936	24.573	25.415	26.938		21.35	25.137	23.804	24.319	24.118	22.693		19.412	23.407	23.929	25.171	25.452	22.327
	45	25.012	28.387	24.533	24.872	25.534	26.581		31.714	24.631	24.319	28.802	28.134	27.28		22.888	22.641	22.205	21.576	21.57	23.062		17.786	17.154	18.011	18.823	16.821	17.282		25.012	28.387	24.533	24.872	25.534	26.581		21.472	25.815	23.785	24.673	25.043	23.126		19.91	25.244	22.955	24.203	25.369	21.924
	60	25.793	29.355	25.015	23.807	26.605	27.701		33.307	25.04	25.714	28.738	29.648	27.496		23.071	22.702	21.704	21.683	21.945	22.342		18.439	17.648	17.511	18.814	18.555	18.787		25.793	29.355	25.015	23.807	26.605	27.701		21.805	24.469	24.222	24.838	26.266	22.668		20.483	24.887	24.469	24.802	25.562	21.902
	75	23.532	29.898	24.548	25.018	26.862	27.628		32.626	24.069	25.232	28.65	28.992	26.508		23.141	22.418	22.092	21.536	21.075	21.06		18.744	19.223	19.519	19.373	17.303	18.546		23.532	29.898	24.548	25.018	26.862	27.628		23.178	24.667	24.197	24.878	25.827	23.737		19.769	24.725	23.627	24.371	26.01	22.275
	90	23.196	29.709	26.334	24.716	26.962	26.794		29.993	24.005	25.76	29.422	28.769	28.18		21.692	23.029	22.241	21.799	21.335	21.255		19.07	19.244	19.51	19.37	17.932	19.07		23.196	29.709	26.334	24.716	26.962	26.794		22.977	24.38	24.112	25.345	25.653	23.572		19.717	23.959	23.59	24.857	24.918	22.4
	105	23.041	30.429	25.436	24.042	27.374	28.262		27.649	23.425	25.159	29.166	29.141	28.131		22.705	22.556	22.275	22.501	20.993	21.436		18.637	19.836	19.275	20.52	18.753	19.043		23.041	30.429	25.436	24.042	27.374	28.262		21.939	24.292	25.128	24.091	26.77	23.093		20.389	23.441	23.962	23.956	25.946	22.742
	120	23.956	28.766	25.037	24.42	26.48	28.955		27.283	24.93	25.085	28.391	29.446	26.077		22.095	22.507	21.817	21.167	21.619	21.555		19.324	20.151	18.82	19.977	18.353	18.97		23.956	28.766	25.037	24.42	26.48	28.955		22.44	24.792	26.074	25.073	26.804	23.288		19.47	22.739	24.704	24.89	25.592	23.199
	135	23.672	29.52	25.406	23.297	27.539	28.354		27.185	25.421	24.756	29.041	29.425	26.492		22.388	23.386	22.272	21.643	20.844	21.558		18.762	20.49	20.706	21.835	18.164	19.446		23.672	29.52	25.406	23.297	27.539	28.354		23.392	25.018	25.586	24.423	24.588	23.645		20.49	23.856	23.602	25.772	25.662	23.502
	150	23.526	31.381	25.522	24.658	27.905	28.308		27.289	24.637	25.525	29.77	27.628	27.103		21.771	23.474	22.437	20.975	20.877	20.615		19.214	19.867	18.774	20.996	19.714	19.077		23.526	31.381	25.522	24.658	27.905	28.308		24.21	24.664	25.9	24.982	25.497	22.256		20.688	23.767	24.234	26.282	25.427	22.418
	165	22.882	30.133	26.669	25.385	28.198	29.321		25.726	25.403	25.568	28.946	28.275	26.428		21.17	23.087	21.973	20.966	19.571	21.939		18.982	20.035	19.501	20.728	19.363	19.476		22.882	30.133	26.669	25.385	28.198	29.321		23.746	24.442	25.418	24.823	25.912	23.807		20.285	23.669	22.931	25.446	25.555	22.012
	180	22.086	25.327	24.28	22.54	22.797	24.118		29.282	31.613	26.089	32.013	35.977	29.453		26.202	23.856	25.836	23.88	21.512	29.724		20.844	18.707	22.241	24.237	20.526	24.237		22.086	25.327	24.28	22.54	22.797	24.118		22.949	22.159	23.483	24.789	25.656	23.663		16.367	20.761	22.43	22.424	23.529	21.79
	195	41.025	36.047	36.423	35.266	30.832	35.315		49.362	55.96	54.672	58.966	53.564	49.93		55.908	60.001	61.816	53.085	56.216	57.361		53.171	57.516	55.06	58.154	54.312	59.091		41.025	36.047	36.423	35.266	30.832	35.315		27.158	27.875	25.098	29.312	29.623	29.007		32.123	34.695	36.145	36.42	35.605	35.675
	210	37.943	34.015	34.473	30.786	28.629	29.63		49.002	52.982	54.922	57.031	52.591	47.662		54.91	61.118	63.037	52.509	57.751	56.967		51.386	58.279	56.473	59.583	58.325	58.011		37.943	34.015	34.473	30.786	28.629	29.63		23.544	25.732	25.616	28.891	26.996	28.037		28.079	31.912	32.513	32.355	33.649	34.091
	225	33.841	28.806	27.222	25.055	24.463	24.149		47.784	51.678	51.797	52.737	50.635	46.115		54.523	57.504	61.124	51.086	54.172	54.312		50.812	54.648	53.174	55.893	55.508	57.3		33.841	28.806	27.222	25.055	24.463	24.149		21.246	22.049	25.528	24.979	24.585	24.841		21.561	23.541	25.259	25.803	26.825	26.819
	240	31.592	25.47	24.249	23.526	23.456	24.155		44.632	49.582	51.166	52.142	47.931	44.339		51.849	56.973	57.23	50.543	53.598	53.741		47.552	53.32	50.778	53.766	52.53	55.927		31.592	25.47	24.249	23.526	23.456	24.155		20.584	22.192	23.495	23.813	23.715	23.187		20.401	21.933	22.476	23.279	23.99	21.89
	255	29.547	25.052	25.07	24.112	24.295	24.02		43.747	48.297	47.687	50.323	47.913	44.757		48.126	56.43	55.154	51.035	52.222	54.642		46.143	52.466	51.178	51.862	51.236	53.506		29.547	25.052	25.07	24.112	24.295	24.02		20.621	22.067	23.746	23.212	23.376	24.445		18.643	21.356	22.485	22.766	23.865	22.098
	270	27.374	25.388	24.872	23.355	23.248	23.703		42.899	47.293	47.839	48.88	47.968	43.472		48.099	53.894	56.329	49.918	52.286	53.091		45.328	51.627	49.933	53.336	52.026	54.059		27.374	25.388	24.872	23.355	23.248	23.703		19.638	22.476	24.026	24.158	23.077	23.526		19.696	21.103	22.073	23.132	23.309	22.76
	285	26.959	24.805	24.847	22.903	23.279	23.883		43.674	48.761	47.76	48.138	48.38	43.918		46.548	54.547	55.212	49.796	51.959	52.927		45.898	50.333	47.906	50.989	50.375	53.738		26.959	24.805	24.847	22.903	23.279	23.883		20.026	22.131	23.886	22.446	24.103	23.248		19.394	21.609	22.256	23.935	23.553	22.638
	300	27.115	23.404	24.396	22.98	23.563	24.432		42.389	48.843	46.603	49.338	48.566	44.101		46.31	51.898	55.188	49.518	50.238	51.306		44.55	49.677	48.935	50.671	49.658	53.555		27.115	23.404	24.396	22.98	23.563	24.432		20.117	22.461	24.341	23.599	23.666	22.687		20.215	20.905	22.534	22.427	23.495	22.092
	315	27.219	23.969	24.786	22.94	23.557	26.129		40.051	47.818	46.689	48.767	47.739	42.374		45.538	51.172	55.588	48.434	50.208	52.505		44.391	50.342	47.772	52.432	51.886	51.785		27.219	23.969	24.786	22.94	23.557	26.129		20.81	22.867	25.284	24.435	24.789	22.772		20.511	20.789	22.617	23.166	22.812	21.649
	330	25.201	24.011	25.815	23.621	24.286	25.763		41.995	45.654	45.444	48.947	47.733	43.875		47.452	50.076	53.415	48.871	52.563	51.434		46.762	50.32	49.112	51.068	50.336	52.902		25.201	24.011	25.815	23.621	24.286	25.763		20.792	23.056	24.905	23.087	23.978	24.158		19.852	21.527	21.057	23.181	23.01	21.478
	345	26.505	24.866	25.436	24.033	24.277	24.881		42.023	46.011	46.191	48.489	47.9	41.888		46.945	50.748	52.097	49.045	50.104	49.677		46.14	49.591	49.045	49.985	49.93	52.148		26.505	24.866	25.436	24.033	24.277	24.881		21.313	22.461	23.865	24.304	25.134	23.593		21.075	21.283	22.504	23.163	23.474	22.62
	360	26.425	25.488	25.641	23.23	24.045	25.772		41.464	44.968	46.063	48.584	47.513	42.502		47.635	51.166	52.585	50.159	51.624	51.834		44.604	46.814	47.632	50.174	49.319	52.396		26.425	25.488	25.641	23.23	24.045	25.772		21.454	22.989	24.261	24.295	24.884	24.026		19.946	20.767	22.101	22.461	24.341	22.867
	375	25.522	24.994	25.085	23.938	23.853	25.607		41.58	44.983	45.074	48.322	48.105	42.795		48.047	50.809	51.871	47.809	52.756	50.793		44.516	49.2	50.366	49.951	50.397	52.451		25.522	24.994	25.085	23.938	23.853	25.607		21.39	22.144	24.765	23.807	24.771	24.075		20.181	22.073	22.552	22.498	23.541	22.604
	390	24.814	25.345	26.059	23.547	24.38	25.394		40.25	44.733	45.111	46.6	46.869	43.118		47.311	50.195	50.433	48.358	52.649	49.948		44.281	48.624	49.304	49.762	49.951	54.056		24.814	25.345	26.059	23.547	24.38	25.394		21.524	23.221	24.46	24.158	24.994	25.296		20.932	21.292	21.912	23.312	22.876	23.373
	405	25.336	24.936	25.842	24.591	25.702	25.961		41.037	44.199	45.297	46.991	45.441	43.198		47.562	52.148	51.3	47.812	51.733	49.942		44.055	48.727	48.309	48.666	50.854	53.21		25.336	24.936	25.842	24.591	25.702	25.961		21.494	22.723	25.174	23.572	25.473	23.645		20.224	22.144	22.995	24.243	23.737	22.702
	420	24.551	25.021	25.906	23.297	25.299	26.648		39.914	43.777	43.512	48.318	44.318	40.164		47.556	52.014	50.174	48.666	52.838	50.748		45.688	50.613	49.39	50.702	51.48	52.881		24.551	25.021	25.906	23.297	25.299	26.648		21.787	22.406	24.985	24.478	25.076	23.74		20.938	22.031	22.214	22.94	24.35	22.583
	435	25.027	25.745	26.48	23.935	25.464	25.528		41.061	44.623	43.68	48.45	45.187	41.476		48.236	51.26	50.961	47.882	52.484	49.277		45.23	50.528	48.898	50.476	50.879	52.042		25.027	25.745	26.48	23.935	25.464	25.528		21.033	23.755	23.999	25.079	24.329	23.795		20.779	21.295	22.992	23.358	24.307	22.821
	450	24.463	25.952	26.19	25.186	24.426	25.381		40.512	43.658	43.86	48.212	47.217	41.061		49.261	49.939	52.451	47.69	52.411	47.534		45.154	51.736	50.015	51.08	50.65	53.714		24.463	25.952	26.19	25.186	24.426	25.381		20.642	23.56	24.802	24.933	24.432	23.306		20.993	21.558	22.305	23.718	23.697	22.723
	465	23.218	25.565	26.532	24.637	25.168	27.203		39.325	43.509	43.137	48.7	48.224	40.591		48.087	50.83	51.813	47.812	51.233	48.444		43.991	52.386	49.493	49.887	50.983	52.484		23.218	25.565	26.532	24.637	25.168	27.203		20.758	23.972	25.287	25.735	24.448	24.216		20.114	21.631	22.214	24.368	24.142	23.657
	480	23.093	26.123	26.001	24.985	25.302	26.062		39.297	42.038	44.565	49.67	46.619	41.687		48.132	49.692	51.697	49.185	50.903	47.571		44.235	51.505	49.249	50.623	53.232	53.54		23.093	26.123	26.001	24.985	25.302	26.062		21.838	23.849	24.142	25.058	24.527	24.683		20.004	21.194	22.745	24.045	23.499	23.727
	495	25.14	25.632	27.2	24.365	26.331	26.624		40.298	43.411	43.497	49.545	47.614	40.53		47.409	50.577	52.234	47.29	52.057	48.618		45.383	49.506	49.783	50.439	53.961	53.033		25.14	25.632	27.2	24.365	26.331	26.624		21.927	22.894	24.152	24.774	24.243	23.529		21.045	21.268	22.516	24.216	23.871	23.376
	510	25.488	25.58	26.648	25.94	25.522	27.386		39.285	42.343	44.159	49.435	45.48	40.854		48.911	50.281	51.025	48.901	52.515	48.279		44.891	49.304	49.796	50.616	56.088	51.428		25.488	25.58	26.648	25.94	25.522	27.386		21.417	23.114	24.573	25.458	24.756	24.619		20.276	21.887	22.809	23.795	23.972	23.608
	525	23.672	25.833	27.094	25.626	25.696	25.812		38.892	42.279	43.045	48.483	44.635	40.469		46.906	49.246	51.395	46.463	51.41	49.518		46.158	47.769	47.437	50.284	55.31	51.685		23.672	25.833	27.094	25.626	25.696	25.812		21.286	23.065	23.849	24.927	23.874	24.649		20.377	20.624	22.726	24.1	24.692	23.816
	540	23.914	27.512	26.169	25.159	25.839	26.678		39.017	40.482	42.856	48.749	46.115	39.902		47.775	49.286	50.433	46.783	50.592	50.888		46.31	49.2	46.96	49.622	55.249	51.129		23.914	27.512	26.169	25.159	25.839	26.678		21.417	23.465	25.958	25.275	24.75	25.296		20.471	22.968	22.922	24.265	25.418	23.254
	555	24.402	26.117	26.19	26.16	25.848	26.16		39.545	42.645	42.886	47.65	44.565	39.279		47.079	49.475	50.006	47.684	50.314	48.749		46.234	48.849	46.695	48.853	54.568	52.255		24.402	26.117	26.19	26.16	25.848	26.16		21.991	23.715	25.272	24.307	25.287	24.347		19.913	22.159	22.089	23.871	25.217	22.873
	570	23.517	25.882	27.115	25.809	27.911	26.376		38.617	41.76	43.283	48.312	42.896	40.894		48.022	48.846	49.466	47.15	51.52	49.545		45.883	47.122	46.643	48.251	56.113	51.91		23.517	25.882	27.115	25.809	27.911	26.376		22.025	22.925	24.472	26.81	24.237	24.979		20.462	21.487	22.617	22.696	24.768	22.632
	585	25.366	25.977	26.91	24.194	27.267	26.941		38.385	42.383	42.181	48.804	43.39	40.439		46.39	50.076	50.183	46.191	50.601	50.143		45.667	48.404	46.625	50.098	55.963	54.19		25.366	25.977	26.91	24.194	27.267	26.941		21.219	23.718	24.454	24.42	24.875	24.506		20.239	21.509	22.806	23.175	24.426	22.528
	600	24.1	27.487	27.319	25.061	27.509	26.486		38.062	41.107	43.109	48.642	43.668	40.405		47.052	49.503	51.147	46.136	49.503	50.275		45.355	47.18	45.096	49.313	57.135	53.561		24.1	27.487	27.319	25.061	27.509	26.486		21.378	22.635	24.899	24.402	24.619	24.747		20.428	22.189	23.193	23.291	24.719	22.662
F0= mean of the 4 first values before ATP injection
F0		24.0585	27.7655	24.8498	24.9475	25.68	26.3225		26.8015	25.0502	24.3628	27.4633	27.6475	26.6		22.936	21.6095	21.7637	21.1565	21.8147	23.24		16.575	16.7815	17.2675	17.157	16.9165	17.3453		24.0585	27.7655	24.8498	24.9475	25.68	26.3225		21.1288	25.1495	23.8785	24.3285	25.09	22.8263		19.822	23.5663	23.3483	24.2608	24.5787	21.9375
	Time (s)
	0	0.96124	0.978228	1.01035	1.01665	0.967835	0.966588		0.896927	1.0037	1.01528	0.97108	0.987359	0.99218		0.97541	0.969897	0.960083	1.00872	1.01674	1.02728		0.92187	0.925603	0.943391	0.941656	0.966394	0.959571		0.96124	0.978228	1.01035	1.01665	0.967835	0.966588		0.991824	0.996839	0.997383	1.0177	1.02244	0.99482		1.0389	0.959168	1.02068	0.951743	0.965346	1.00604
	15	0.995365	0.970953	0.998924	1.00138	1.04817	1.00021		0.921851	0.990569	0.983674	0.991871	0.990795	0.966805		1.00296	0.951711	0.993625	1.00787	0.992952	0.997203		0.966998	1.05181	0.980165	0.950749	1.01114	1.01059		0.995365	0.970953	0.998924	1.00138	1.04817	1.00021		0.981459	0.977196	1.00965	0.968535	1.01817	0.997886		0.977348	0.976396	0.971293	1.01312	0.966974	0.976821
	30	1.00376	1.02843	1.00347	0.984988	0.989681	1.02338		0.997929	1.02246	1.00284	0.988303	1.00425	1.01545		1.02372	1.03066	1.02602	0.963581	1.00152	0.983176		1.03807	1.00039	1.03339	1.01049	1.02811	1.03348		1.00376	1.02843	1.00347	0.984988	0.989681	1.02338		1.01047	0.999503	0.99688	0.99961	0.961259	0.994162		0.979316	0.993242	1.02487	1.03752	1.03553	1.01775
	45	1.03963	1.02238	0.987253	0.996974	0.994315	1.00982		1.18329	0.983264	0.998204	1.04875	1.0176	1.02556		0.997907	1.04773	1.02027	1.01983	0.988781	0.992341		1.07306	1.0222	1.04306	1.0971	0.994355	0.996353		1.03963	1.02238	0.987253	0.996974	0.994315	1.00982		1.01625	1.02646	0.996084	1.01416	0.998127	1.01313		1.00444	1.07119	0.983157	0.99762	1.03215	0.999385
	60	1.0721	1.05725	1.00665	0.954284	1.03602	1.05237		1.24273	0.999591	1.05546	1.04642	1.07236	1.03368		1.00589	1.05056	0.997255	1.02489	1.00597	0.96136		1.11246	1.05163	1.0141	1.09658	1.09686	1.08312		1.0721	1.05725	1.00665	0.954284	1.03602	1.05237		1.03201	0.972942	1.01439	1.02094	1.04687	0.993067		1.03335	1.05604	1.048	1.02231	1.04	0.998382
	75	0.978116	1.0768	0.987857	1.00283	1.04603	1.0496		1.21732	0.960829	1.03568	1.04321	1.04863	0.996541		1.00894	1.03741	1.01508	1.01794	0.966089	0.906196		1.13086	1.14549	1.13039	1.12916	1.02285	1.06923		0.978116	1.0768	0.987857	1.00283	1.04603	1.0496		1.09699	0.980815	1.01334	1.02259	1.02937	1.0399		0.997326	1.04917	1.01194	1.00454	1.05823	1.01538
	90	0.96415	1.07	1.05973	0.990721	1.04992	1.01791		1.11908	0.958274	1.05735	1.07132	1.04056	1.0594		0.945762	1.06569	1.02193	1.03037	0.978008	0.914587		1.15053	1.14674	1.12987	1.12899	1.06003	1.09944		0.96415	1.07	1.05973	0.990721	1.04992	1.01791		1.08748	0.969403	1.00978	1.04178	1.02244	1.03267		0.994703	1.01667	1.01035	1.02458	1.0138	1.02108
	105	0.957707	1.09593	1.02359	0.963704	1.06597	1.07368		1.03162	0.93512	1.03268	1.062	1.05402	1.05756		0.989928	1.0438	1.02349	1.06355	0.962331	0.922375		1.1244	1.18202	1.11626	1.19601	1.10856	1.09788		0.957707	1.09593	1.02359	0.963704	1.06597	1.07368		1.03835	0.965904	1.05233	0.990238	1.06696	1.01169		1.0286	0.994685	1.02629	0.987439	1.05563	1.03667
	120	0.99574	1.03603	1.00754	0.978856	1.03115	1.10001		1.01797	0.9952	1.02965	1.03378	1.06505	0.980338		0.963333	1.04153	1.00245	1.0005	0.991027	0.927496		1.16585	1.20079	1.08991	1.16436	1.08492	1.09367		0.99574	1.03603	1.00754	0.978856	1.03115	1.10001		1.06206	0.985785	1.09194	1.0306	1.06831	1.02023		0.982242	0.964897	1.05807	1.02594	1.04122	1.0575
	135	0.983935	1.06319	1.02238	0.933841	1.07239	1.07718		1.01431	1.0148	1.01614	1.05745	1.06429	0.99594		0.976107	1.08221	1.02335	1.023	0.9555	0.927625		1.13195	1.22099	1.19913	1.27266	1.07374	1.12111		0.983935	1.06319	1.02238	0.933841	1.07239	1.07718		1.10712	0.994771	1.07151	1.00388	0.979992	1.03587		1.0337	1.0123	1.01087	1.06229	1.04407	1.07132
	150	0.977866	1.13022	1.02705	0.988396	1.08664	1.07543		1.01819	0.983503	1.04771	1.08399	0.999295	1.01891		0.949206	1.08628	1.03093	0.991421	0.957013	0.887048		1.15922	1.18386	1.08724	1.22376	1.16537	1.09984		0.977866	1.13022	1.02705	0.988396	1.08664	1.07543		1.14583	0.980695	1.08466	1.02686	1.01622	0.975018		1.04369	1.00852	1.03794	1.08331	1.03451	1.0219
	165	0.951098	1.08527	1.07321	1.01754	1.09805	1.11391		0.959872	1.01408	1.04947	1.05399	1.0227	0.993534		0.923003	1.06837	1.00961	0.990996	0.897145	0.944019		1.14522	1.19387	1.12935	1.20814	1.14462	1.12284		0.951098	1.08527	1.07321	1.01754	1.09805	1.11391		1.12387	0.971868	1.06447	1.02033	1.03276	1.04297		1.02336	1.00436	0.982129	1.04885	1.03972	1.0034
inj ATP	180	0.918012	0.912175	0.977072	0.903497	0.887734	0.91625		1.09255	1.26198	1.07086	1.16567	1.30127	1.10726		1.1424	1.10396	1.18711	1.12873	0.986122	1.279		1.25756	1.11474	1.28803	1.41266	1.21337	1.39733		0.918012	0.912175	0.977072	0.903497	0.887734	0.91625		1.08615	0.881091	0.983437	1.01893	1.02256	1.03666		0.825699	0.880963	0.960672	0.924291	0.95729	0.993276
	195	1.70522	1.29827	1.46573	1.41361	1.20062	1.34163		1.84176	2.23391	2.24408	2.14709	1.93739	1.87707		2.43757	2.7766	2.84032	2.50916	2.57697	2.4682		3.2079	3.42735	3.18865	3.38952	3.21059	3.40675		1.70522	1.29827	1.46573	1.41361	1.20062	1.34163		1.28536	1.10837	1.05107	1.20484	1.18067	1.27077		1.62057	1.47223	1.54808	1.50119	1.44861	1.62621
	210	1.57711	1.22508	1.38726	1.23403	1.11484	1.12565		1.82833	2.11503	2.25434	2.07663	1.9022	1.7918		2.39405	2.82829	2.89642	2.48193	2.64734	2.45125		3.10021	3.47281	3.27048	3.47281	3.44782	3.34449		1.57711	1.22508	1.38726	1.23403	1.11484	1.12565		1.11431	1.02316	1.07276	1.18754	1.07597	1.22828		1.41656	1.35414	1.39252	1.33364	1.36903	1.55401
	225	1.40661	1.03747	1.09546	1.00431	0.952609	0.917428		1.78289	2.06297	2.12607	1.92028	1.83145	1.73365		2.37718	2.66105	2.80852	2.41467	2.48327	2.33701		3.06558	3.25644	3.07943	3.25774	3.28129	3.3035		1.40661	1.03747	1.09546	1.00431	0.952609	0.917428		1.00555	0.876717	1.06908	1.02674	0.979872	1.08826		1.08773	0.998929	1.08184	1.06357	1.09139	1.22252
	240	1.31313	0.917325	0.975825	0.94302	0.913396	0.917656		1.66528	1.9793	2.10017	1.89861	1.73365	1.66688		2.26059	2.63648	2.6296	2.38901	2.45696	2.31244		2.8689	3.17731	2.94067	3.13376	3.10525	3.22434		1.31313	0.917325	0.975825	0.94302	0.913396	0.917656		0.974218	0.882403	0.98394	0.978811	0.945197	1.0158		1.02921	0.930695	0.962642	0.959533	0.976046	0.997835
	255	1.22813	0.902271	1.00886	0.96651	0.946067	0.912527		1.63226	1.928	1.95737	1.83238	1.733	1.68259		2.09827	2.61135	2.53421	2.41226	2.39388	2.3512		2.78389	3.12642	2.96383	3.02279	3.02876	3.08476		1.22813	0.902271	1.00886	0.96651	0.946067	0.912527		0.975969	0.877433	0.994451	0.954107	0.931686	1.07092		0.940521	0.906211	0.963027	0.938388	0.970961	1.00732
	270	1.13781	0.914372	1.0009	0.936166	0.905296	0.900484		1.60062	1.88793	1.96361	1.77983	1.73499	1.63429		2.0971	2.494	2.5882	2.35946	2.39682	2.28447		2.73472	3.07642	2.89173	3.1087	3.07546	3.11665		1.13781	0.914372	1.0009	0.936166	0.905296	0.900484		0.929444	0.893696	1.00618	0.992992	0.919769	1.03066		0.993643	0.895476	0.945381	0.953474	0.94834	1.03749
	285	1.12056	0.893375	0.999889	0.918048	0.906503	0.907323		1.62954	1.94653	1.96037	1.75282	1.74989	1.65105		2.02947	2.52421	2.53688	2.3537	2.38183	2.27741		2.76911	2.99931	2.77434	2.97191	2.97786	3.09814		1.12056	0.893375	0.999889	0.918048	0.906503	0.907323		0.947808	0.879978	1.00031	0.922622	0.960662	1.01848		0.978408	0.916947	0.953219	0.986573	0.958267	1.03193
	300	1.12704	0.842917	0.98174	0.921134	0.917562	0.928179		1.58159	1.9498	1.91288	1.79651	1.75661	1.65793		2.0191	2.40163	2.53578	2.34056	2.30294	2.20766		2.68778	2.96022	2.83394	2.95337	2.93548	3.08759		1.12704	0.842917	0.98174	0.921134	0.917562	0.928179		0.952115	0.893099	1.01937	0.970015	0.943244	0.9939		1.01983	0.887074	0.965126	0.924415	0.955907	1.00704
	315	1.13137	0.863266	0.997435	0.919531	0.917329	0.992649		1.49436	1.90888	1.91641	1.77572	1.7267	1.59301		1.98544	2.36803	2.55416	2.28932	2.30156	2.25925		2.67819	2.99985	2.76658	3.05601	3.06718	2.98554		1.13137	0.863266	0.997435	0.919531	0.917329	0.992649		0.984914	0.909243	1.05886	1.00438	0.988003	0.997623		1.03476	0.882151	0.968681	0.954876	0.928119	0.986849
	330	1.04749	0.864778	1.03884	0.946828	0.945717	0.978744		1.56689	1.8225	1.86531	1.78227	1.72649	1.64944		2.06889	2.31731	2.45431	2.30998	2.40952	2.21317		2.82124	2.99854	2.84419	2.97651	2.97556	3.04994		1.04749	0.864778	1.03884	0.946828	0.945717	0.978744		0.984062	0.916758	1.04299	0.948969	0.95568	1.05834		1.00151	0.913467	0.901866	0.955494	0.936175	0.979054
	345	1.10169	0.895572	1.02359	0.963343	0.945366	0.945237		1.56793	1.83675	1.89597	1.7656	1.73253	1.57474		2.04678	2.34841	2.39375	2.3182	2.29679	2.13756		2.78371	2.9551	2.84031	2.91339	2.95156	3.00647		1.10169	0.895572	1.02359	0.963343	0.945366	0.945237		1.00872	0.893099	0.999435	0.998993	1.00175	1.03359		1.06321	0.903114	0.963841	0.954752	0.955053	1.03111
	360	1.09836	0.917974	1.03184	0.931155	0.936332	0.979086		1.54708	1.79511	1.89071	1.76906	1.71853	1.59782		2.07687	2.36775	2.41617	2.37086	2.36647	2.23038		2.69104	2.78962	2.75848	2.9244	2.91544	3.02077		1.09836	0.917974	1.03184	0.931155	0.936332	0.979086		1.01539	0.914094	1.01602	0.998623	0.99179	1.05256		1.00626	0.881218	0.946581	0.925816	0.990327	1.04237
	375	1.06083	0.900182	1.00947	0.959535	0.928855	0.972818		1.55141	1.79571	1.85012	1.75951	1.73994	1.60883		2.09483	2.35123	2.38337	2.25978	2.41836	2.18559		2.68573	2.9318	2.91681	2.91141	2.97916	3.02394		1.06083	0.900182	1.00947	0.959535	0.928855	0.972818		1.01236	0.880495	1.03713	0.978564	0.987286	1.05471		1.01811	0.936636	0.965897	0.927341	0.957779	1.03038
	390	1.0314	0.912823	1.04866	0.943862	0.949377	0.964726		1.50178	1.78573	1.85164	1.69681	1.69523	1.62098		2.06274	2.32282	2.31729	2.28573	2.41346	2.14923		2.67155	2.89748	2.85531	2.90039	2.9528	3.11647		1.0314	0.912823	1.04866	0.943862	0.949377	0.964726		1.01871	0.923319	1.02435	0.992992	0.996174	1.1082		1.056	0.903495	0.938486	0.960894	0.930723	1.06544
	405	1.0531	0.898093	1.03993	0.98571	1.00086	0.986267		1.53115	1.76441	1.85927	1.71105	1.64358	1.62398		2.07368	2.4132	2.35713	2.25992	2.37147	2.14897		2.65792	2.90361	2.79768	2.83651	3.00618	3.0677		1.0531	0.898093	1.03993	0.98571	1.00086	0.986267		1.01729	0.903517	1.05425	0.968905	1.01527	1.03587		1.02028	0.939649	0.98487	0.999268	0.965753	1.03485
	420	1.02047	0.901154	1.04251	0.933841	0.985164	1.01237		1.48925	1.74757	1.78601	1.75937	1.60297	1.50992		2.07342	2.407	2.30539	2.30029	2.42212	2.18365		2.75644	3.016	2.86029	2.95518	3.04318	3.04873		1.02047	0.901154	1.04251	0.933841	0.985164	1.01237		1.03115	0.890912	1.04634	1.00615	0.999442	1.04003		1.0563	0.934854	0.95142	0.94556	0.990693	1.02942
	435	1.04026	0.92723	1.0656	0.959415	0.991589	0.969817		1.53204	1.78134	1.7929	1.76418	1.6344	1.55925		2.10307	2.3721	2.34155	2.26323	2.4059	2.12035		2.72881	3.01093	2.83179	2.94201	3.00766	3.00036		1.04026	0.92723	1.0656	0.959415	0.991589	0.969817		0.995468	0.944552	1.00505	1.03085	0.969669	1.04244		1.04828	0.903623	0.984742	0.96279	0.988944	1.04027
	450	1.01681	0.934685	1.05393	1.00956	0.951168	0.964232		1.51156	1.74282	1.80029	1.75551	1.70782	1.54365		2.14776	2.31097	2.41002	2.25415	2.40255	2.04535		2.72422	3.08292	2.89648	2.97721	2.99412	3.09676		1.01681	0.934685	1.05393	1.00956	0.951168	0.964232		0.976963	0.936798	1.03867	1.02485	0.973774	1.02102		1.05908	0.914783	0.955318	0.977628	0.964126	1.03581
	465	0.965064	0.920747	1.0677	0.987554	0.980062	1.03345		1.46727	1.73687	1.77061	1.77328	1.74424	1.52598		2.09657	2.35221	2.3807	2.25992	2.34855	2.08451		2.65406	3.12165	2.86625	2.90768	3.0138	3.02584		0.965064	0.920747	1.0677	0.987554	0.980062	1.03345		0.982453	0.95318	1.05899	1.05781	0.974412	1.06088		1.01473	0.91788	0.95142	1.00442	0.982231	1.07838
	480	0.959869	0.940844	1.04633	1.0015	0.98528	0.990104		1.46622	1.67815	1.82923	1.8086	1.68619	1.56718		2.09854	2.29954	2.37537	2.32482	2.33342	2.04694		2.66878	3.06915	2.85212	2.95057	3.14675	3.08672		0.959869	0.940844	1.04633	1.0015	0.98528	0.990104		1.03357	0.948289	1.01104	1.02999	0.977561	1.08134		1.00918	0.899337	0.974163	0.991107	0.95607	1.08157
315s	495	1.04495	0.92316	1.09458	0.976651	1.02535	1.01145		1.50357	1.73296	1.78539	1.80405	1.72218	1.52368		2.06701	2.3405	2.40005	2.23525	2.38632	2.092		2.73804	2.95003	2.88305	2.93985	3.18984	3.05749		1.04495	0.92316	1.09458	0.976651	1.02535	1.01145		1.03778	0.910316	1.01145	1.01831	0.966242	1.03079		1.0617	0.902477	0.964355	0.998155	0.971205	1.06557
	510	1.05942	0.921287	1.07236	1.03978	0.993847	1.0404		1.46578	1.69032	1.81256	1.80004	1.645	1.53586		2.1325	2.3268	2.34449	2.31139	2.40732	2.07741		2.70836	2.938	2.8838	2.95017	3.31558	2.96496		1.05942	0.921287	1.07236	1.03978	0.993847	1.0404		1.01364	0.919064	1.02908	1.04643	0.986688	1.07854		1.0229	0.928743	0.976904	0.980802	0.975314	1.07615
	525	0.983935	0.930399	1.09031	1.0272	1.00062	0.980606		1.45111	1.68777	1.76684	1.76538	1.61443	1.52139		2.04508	2.27891	2.3615	2.19616	2.35666	2.13072		2.7848	2.84653	2.74718	2.93082	3.26959	2.97978		0.983935	0.930399	1.09031	1.0272	1.00062	0.980606		1.00744	0.917116	0.998765	1.0246	0.951534	1.07985		1.028	0.87515	0.973349	0.993374	1.00461	1.08563
	540	0.993994	0.99087	1.05309	1.00848	1.00619	1.01351		1.45578	1.61603	1.75908	1.77506	1.66796	1.50008		2.08297	2.28076	2.31729	2.21128	2.31916	2.18967		2.79397	2.9318	2.71956	2.89223	3.26598	2.94772		0.993994	0.99087	1.05309	1.00848	1.00619	1.01351		1.01364	0.933021	1.08709	1.0389	0.986449	1.1082		1.03274	0.974614	0.981744	1.00018	1.03415	1.06001
	555	1.01428	0.940628	1.05393	1.0486	1.00654	0.993827		1.47548	1.70238	1.76031	1.73505	1.6119	1.47665		2.05262	2.2895	2.29767	2.25387	2.30642	2.09763		2.78938	2.91088	2.70421	2.84741	3.22573	3.01264		1.01428	0.940628	1.05393	1.0486	1.00654	0.993827		1.04081	0.942961	1.05836	0.999116	1.00785	1.06662		1.00459	0.940285	0.946067	0.983935	1.02597	1.04264
	570	0.977492	0.932164	1.09116	1.03453	1.08688	1.00203		1.44085	1.66705	1.77661	1.75915	1.55153	1.53737		2.09374	2.26039	2.27286	2.22863	2.3617	2.13188		2.76821	2.80797	2.7012	2.81232	3.31706	2.99275		0.977492	0.932164	1.09116	1.03453	1.08688	1.00203		1.04242	0.911549	1.02485	1.102	0.966002	1.09431		1.03229	0.91177	0.968681	0.935503	1.0077	1.03166
	585	1.05435	0.935586	1.08291	0.969797	1.0618	1.0235		1.4322	1.69192	1.73137	1.77707	1.5694	1.52026		2.02258	2.31731	2.30581	2.1833	2.31958	2.15762		2.75517	2.88437	2.70016	2.91997	3.30819	3.1242		1.05435	0.935586	1.08291	0.969797	1.0618	1.0235		1.00427	0.94308	1.0241	1.00376	0.991431	1.07359		1.02104	0.912704	0.976776	0.955247	0.993785	1.02692
	600	1.00172	0.98997	1.09937	1.00455	1.07122	1.00621		1.42014	1.64098	1.76946	1.77117	1.57946	1.51898		2.05145	2.2908	2.3501	2.1807	2.26924	2.1633		2.73635	2.81143	2.61161	2.87422	3.37747	3.08793		1.00172	0.98997	1.09937	1.00455	1.07122	1.00621		1.0118	0.900018	1.04274	1.00302	0.981228	1.08415		1.03057	0.941558	0.993351	0.960028	1.00571	1.03303
Exp 3	Time (s)
	0	14.34	13.809	14.45	13.364	16.937	13.837		11.426	13.092	10.837	11.484	11.813	12.067		14.334	15.332	16.589	15.5	15.39	15.665		15.976	14.639	14.383	13.873	15.314	15.228		14.917	14.12	13.55	15.079	16.217	12.421		16.962	18.073	20.856	20.355	19.519	17.606		13.306	15.03	13.458	11.92	14.355	13.599
	15	14.929	14.069	14.502	12.976	16.614	13.986		11.16	12.744	11.273	11.234	11.542	12.161		15.204	14.554	15.958	15.335	14.81	15.775		15.402	15.411	13.492	14.606	14.972	14.673		15.292	13.943	14.276	14.819	14.661	12.564		16.043	18.311	20.01	19.91	18.869	17.255		13.525	13.437	13.104	12.83	13.986	13.278
	30	14.877	14.221	15.274	14.481	17.084	13.904		11.411	12.747	11.526	10.889	11.975	12.338		15.164	14.783	15.805	15.155	15.607	15.796		15.494	14.279	14.294	15.537	15.311	14.679		15.802	13.611	14.111	14.957	14.709	13.043		16.638	17.804	18.915	20.654	19.672	18.17		12.991	13.635	12.967	12.512	13.895	13.367
	45	14.905	13.858	14.059	13.538	17.166	13.998		11.853	13.425	11.765	11.542	11.734	12.042		15.164	15.289	15.9	15.549	16.199	16.125		14.853	15.302	14.212	14.813	15.262	15.457		14.581	14.545	14.008	15.656	15.231	12.07		15.619	17.783	20.081	20.581	18.994	17.505		13.254	14.017	13.678	13.464	14.557	12.82
	60	14.313	14.618	14.514	14.371	17.239	14.813		11.484	12.601	11.072	11.694	12.375	12.512		15.302	14.667	16.458	14.673	15.588	16.418		15.552	14.853	14.026	14.337	14.941	15.308		14.667	13.644	14.352	15.07	14.59	12.656		16.867	17.456	20.09	20.462	19.031	17.496		13.327	14.172	13.773	12.946	14.102	12.885
	75	14.474	14.844	14.932	14.517	17.462	14.911		11.493	13.187	11.011	11.084	11.954	12.625		15.002	14.386	16.44	15.637	14.963	16.333		15.891	15.085	14.096	14.001	14.825	14.758		15.195	13.8	14.261	14.645	14.648	12.216		16.046	17.694	19.836	20.874	19.525	17.383		12.781	14.252	13.495	13.693	14.023	13.748
	90	15.216	14.948	15.948	13.684	17.435	14.203		11.945	12.451	11.02	11.716	12.274	12		15.674	15.549	16	16.183	15.952	16.107		16.501	14.169	14.188	13.589	15.518	14.227		15.68	14.182	14.017	14.294	14.203	12.97		15.781	18.277	19.778	20.319	19.272	16.971		13.702	14.041	13.403	12.766	13.754	13.568
	105	14.667	14.529	14.276	14.319	17.303	14.554		11.771	12.802	11.316	11.508	11.74	11.948		15.784	14.905	16.254	15.793	15.781	16.409		16.452	14.594	13.965	14.645	14.487	15.067		14.859	14.825	14.59	14.441	14.429	11.911		16.144	17.432	19.415	20.026	19.067	16.605		13.058	15.161	14.09	13.608	14.529	13.028
	120	14.795	14.948	15.118	14.548	16.833	14.96		11.569	12.585	11.053	10.931	11.597	12.158		16.238	15.009	16.238	15.442	16.22	16.718		15.787	15.295	14.542	13.889	15.005	15.256		14.578	14.764	13.211	14.926	14.16	12.445		16.507	18.292	19.464	20.264	19.08	16.324		12.674	14.551	13.721	13.095	14.157	13.278
	135	14.514	14.288	15.134	14.368	17.505	14.719		10.812	12.933	11.307	11.227	12.039	12.109		16.086	15.424	16.354	15.747	16.809	16.22		15.213	15.027	13.474	15.21	15.497	14.365		15.53	13.934	14.197	15.628	14.78	12.314		17.328	18.335	19.403	21.362	19.373	16.678		12.997	14.423	14.279	13.751	13.943	14.133
	150	14.645	14.825	14.474	14.053	17.746	14.868		11.383	12.936	11.093	11.102	11.505	11.298		16.522	14.474	16.479	15.378	16.101	16.998		15.662	14.877	13.394	15.091	15.741	15.503		15.9	14.496	13.651	14.847	14.133	12.766		17.294	19.086	20.026	20.593	19.446	16.803		13.937	15.25	13.718	13.629	13.898	12.799
	165	14.862	14.481	14.761	14.352	17.676	14.905		10.318	12.433	11.502	11.691	11.325	12.366		15.881	15.494	16.611	16.44	15.537	16.989		16.949	14.423	14.355	14.517	15.134	14.886		15.634	15.024	14.447	15.25	14.603	12.183		16.965	19.067	20.056	20.758	19.846	17.664		13.257	14.783	14.331	13.123	14.795	13.065
	180	14.581	14.719	14.85	13.742	17.429	14.059		11.639	12.833	11.404	10.934	11.572	11.951		15.741	14.749	15.991	16.418	15.475	18.317		17.938	13.599	17.676	16.144	15.393	17.911		14.777	15.784	14.914	16.65	15.167	13.013		16.782	17.331	18.118	18.619	18.14	16.299		12.662	13.815	13.791	12.878	13.69	12.985
	195	14.264	14.297	14.664	14.474	16.293	14.243		14.069	19.205	12.552	13.602	13.052	14.215		19.724	21.46	23.865	30.859	24.609	30.652		31.888	27.533	25.116	29.166	33.444	34.494		26.843	31.094	21.649	20.142	17.526	14.612		18.24	19.684	19.379	18.524	18.06	17.465		16.595	18.24	20.047	18.158	18.329	16.367
	210	14.453	14.633	15.009	14.743	16.846	15.039		14.093	20.465	13.477	13.58	13.422	14.621		20.844	21.088	23.859	29.395	25.586	30.231		30.869	29.141	29.105	29.501	34.598	32.831		26.144	32.288	22.653	20.435	18.106	14.38		17.264	18.762	18.637	18.799	18.735	16.876		16.696	17.459	19.498	17.908	19.888	16.724
	225	14.767	14.917	15.421	14.151	16.754	14.944		14.227	19.196	13.608	13.547	13.651	13.989		20.575	20.554	22.568	29.321	25.076	28.787		31.238	29.474	28.25	28.839	34.412	33.67		26.117	30.942	21.851	20.224	18.228	16.025		16.846	17.865	18.036	18.839	18.71	17.151		15.817	17.596	18.32	18.542	18.369	17.374
	240	14.133	14.679	14.92	14.984	17.245	15.28		14.178	20.093	14.212	13.889	13.809	14.316		19.339	20.639	22.568	28.656	25.671	30.222		30.92	28.561	28.668	29.187	33.957	32.455		25.867	30.276	21.46	19.47	17.792	15.036		17.715	17.554	17.34	19.058	18.567	17.227		14.908	15.527	16.913	16.229	16.678	14.185
	255	14.789	14.505	14.645	13.443	16.962	14.423		14.362	19.907	13.428	13.263	13.593	14.764		19.87	19.51	22.385	27.463	23.587	29.306		29.721	28.461	27.847	28.021	35.092	32.767		26.27	30.148	20.776	20.065	17.746	15.25		16.336	18.396	17.16	18.207	18.378	18.17		13.519	15.356	15.363	14.377	15.161	13.696
	270	15.036	14.774	15.274	14.572	17.313	14.697		14.432	20.105	12.793	13.031	13.693	14.764		18.79	19.958	22.507	26.587	23.785	28.635		28.351	28.107	27.429	28.491	34.46	31.87		25.83	30.704	21.143	19.376	16.751	14.587		17.401	16.974	17.987	18.521	17.712	16.583		13.016	13.91	14.7	13.794	14.624	13.562
	285	14.944	13.995	14.844	13.702	16.602	14.85		14.371	19.223	12.857	13.303	13.519	14.545		18.5	18.524	22.128	25.967	24.374	29.132		29.227	26.736	26.694	28.171	34.076	31.601		25.046	29.941	21.164	20.859	17.941	14.932		16.998	17.859	17.657	18.298	18.701	17.197		13.116	13.925	14.172	12.738	13.956	12.399
	300	14.905	14.566	14.49	15.298	16.18	14.957		14.404	19.4	12.408	12.393	13.409	13.809		18.378	20.041	22.391	25.851	23.816	28.873		29.413	28.119	27.887	27.921	32.855	31.769		25.632	30.304	20.749	20.56	17.609	14.676		16.37	17.545	18.069	18.884	18.362	17.783		13.129	14.383	14.478	13.599	13.8	12.463
	315	14.496	14.172	14.496	14.847	16.122	15.326		14.108	18.875	13.644	13.867	13.367	14.041		18.6	19.629	21.964	25.455	23.346	28.714		29.028	27.545	27.072	27.756	32.193	32.547		25.586	29.398	21.399	19.897	17.279	15.552		16.467	17.746	17.654	18.396	18.097	17.975		13.736	15.326	13.956	13.177	13.129	13.33
	330	14.395	15.137	15.549	14.294	16.382	14.795		13.931	20.123	12.857	12.997	14.063	14.191		18.649	19.012	21.658	26.578	23.52	27.505		29.642	26.663	26.709	27.716	32.214	31.454		25.72	30.478	21.207	18.997	17.621	14.645		16.428	17.542	18.466	18.784	18.045	17.499		12.772	14.398	14.346	13.025	14.563	13.08
	345	13.834	14.215	14.456	15.182	17.166	14.423		14.175	19.455	13.757	13.599	13.934	13.708		18.854	19.22	22.171	25.897	22.409	28.143		29.248	28.098	27.628	26.398	32.388	31.36		24.698	28.815	21.301	19.379	17.731	14.908		16.708	17.465	18.243	18.771	18.008	16.898		13.843	14.337	13.354	13.48	13.477	12.619
	360	14.746	14.7	15.317	13.907	17.441	15.829		14.087	20.139	12.903	13.373	13.486	13.153		18.091	19.403	21.912	25.778	22.849	28.033		29.736	28.589	28.433	28.043	32.828	31.894		25.696	29.807	20.737	19.58	17.194	14.319		16.882	18.057	17.722	19.049	18.442	18.387		13.123	13.864	13.495	12.711	13.126	13.107
	375	15.25	14.447	15.302	14.828	16.974	14.474		14.111	20.416	14.056	13.66	14.035	14.755		18.732	18.799	22.711	26.227	22.586	28.271		29.712	27.374	28.253	28.235	32.999	32.474		25.281	29.529	20.966	20.071	17.841	15.698		17.453	18.338	18.539	17.752	18.39	19.141		13.01	14.13	13.681	13.727	13.626	12.527
	390	14.899	14.755	14.85	14.67	16.684	15.421		14.621	19.815	14.188	13.266	13.345	14.044		18.875	19.879	22.144	26.151	23.563	28.711		30.667	28.195	28.146	29.022	32.312	31.665		25.378	29.507	21.933	20.065	17.087	15.457		16.711	18.738	18.335	18.71	18.744	17.731		12.836	14.996	13.943	12.201	13.681	12.512
	405	15.311	13.486	14.236	13.818	16.791	14.709		14.502	18.771	13.867	12.555	13.278	14.172		18.491	19.382	21.857	26.706	22.861	28.091		29.517	27.908	28.625	27.145	31.726	31.351		26.324	29.532	20.746	20.2	17.181	15.277		16.815	17.896	18.408	19.644	18.747	17.725		13.745	14.658	13.809	13.211	13.861	13.083
	420	15.311	15.039	14.975	14.581	16.766	15.207		14.423	18.649	13.165	13.4	13.654	13.776		18.881	19.208	22.449	25.586	22.696	27.777		28.479	27.701	26.767	28.131	32.233	31.479		25.894	30.42	21.423	19.452	17.126	15.347		17.053	18.771	18.497	19.327	19.147	17.92		13.577	14.438	14.163	13.544	13.379	12.573
	435	14.474	14.825	15.109	14.536	17.831	14.423		14.316	19.904	13.651	13.452	13.824	14.191		18.97	19.891	22.403	25.842	23.416	28.143		29.477	28.244	27.936	28.854	32.7	32.184		26.27	29.407	21.664	19.922	17.661	15.698		16.934	18.839	18.802	18.619	19.54	17.667		13.864	14.401	14.401	13.73	13.873	13.342
	450	14.734	14.05	14.771	14.279	16.791	15.115		13.815	19.727	13.074	13.815	12.808	13.947		18.347	19.794	22.891	26.929	22.437	27.768		28.235	27.228	28.128	28.833	32.996	32.724		24.393	29.953	20.831	18.878	16.876	14.551		18.1	18.735	18.43	19.089	18.802	17.929		13.577	14.536	14.496	14.151	14.31	13.785
	465	15.237	14.227	14.999	13.995	16.965	15.842		13.919	19.595	13.657	14.044	14.191	13.867		18.646	19.037	22.751	25.681	21.259	28.696		29.227	27.982	29.08	28.091	32.59	32.532		25.403	30.222	21.298	20.047	17.371	14.764		17.227	18.469	17.923	18.991	18.872	18.234		13.062	14.462	14.45	14.084	13.821	14.099
	480	14.63	13.876	14.737	14.02	17.52	14.764		14.487	19.608	13.934	12.897	12.961	13.91		18.607	19.101	23.471	25.76	22.299	28.061		28.635	27.661	27.176	30.554	32.315	32.056		24.957	29.169	21.759	19.843	18.161	14.682		18.518	18.613	18.982	19.965	19.348	18.341		13.812	14.865	14.761	13.489	14.148	13.324
	495	14.85	14.389	14.587	14.249	16.04	14.868		14.105	20.239	12.802	13.135	13.483	14.893		19.104	18.811	22.675	26.138	22.842	28.656		28.598	27.96	27.542	28.766	33.887	33.267		25.696	28.253	20.395	19.211	17.474	14.673		18.036	18.478	19.046	20.526	19.583	18.127		13.217	14.017	14.987	14.05	14.16	14.133
	510	14.853	13.672	15.283	15.189	17.303	15.305		14.624	20.468	13.556	13.275	13.037	14.157		19.025	19.562	23.132	26.08	22.894	28.427		29.016	28.027	28.021	29.007	32.288	31.436		26.324	29.895	21.198	19.489	17.816	15.25		17.941	19.275	19.4	18.86	19.418	18.094		13.925	14.737	14.108	14.346	14.276	12.997
	525	14.871	14.883	15.488	14.359	18.027	14.56		14.368	19.403	12.839	12.997	13.528	14.758		18.823	20.581	22.659	27.301	22.653	28.415		28.531	27.155	28.94	29.05	32.907	32.202		25.397	30.032	20.663	19.391	17.783	15.952		17.856	18.561	19.495	19.788	19.351	17.639		13.446	14.474	14.145	13.98	14.221	13.269
	540	13.98	14.551	14.838	14.734	17.554	14.752		14.926	19.815	13.489	13.33	12.915	14.233		19.934	19.479	22.815	26.389	23.785	28.323		28.897	26.437	27.667	27.78	33.85	32.001		25.174	29.865	21.408	19.608	16.702	15.137		18.039	19.492	17.682	19.568	20.291	17.719		13.779	14.273	14.255	14.035	14.676	13.992
	555	15.372	14.566	15.021	14.7	17.114	15.396		15.067	19.681	13.266	12.997	12.967	14.108		19.235	19.919	22.601	26.465	23.257	28.824		28.415	27.872	28.204	29.715	33.823	33.31		24.307	28.766	20.343	20.053	16.965	15.173		18.445	20.19	19.623	19.659	19.849	18.301		13.293	14.322	14.224	14.374	14.426	13.422
	570	14.136	15.265	14.844	15.372	17.194	14.523		13.791	19.72	13.26	13.589	14.343	14.761		19.373	18.948	23.181	25.677	22.992	28.543		28.284	27.484	28.424	29.507	34.29	32.416		24.524	29.013	21.927	20.367	17.654	14.984		17.651	19.916	19.107	19.94	20.551	18.787		13.397	15.381	14.587	14.197	14.566	13.156
	585	14.24	14.191	14.069	15.198	17.719	14.694		14.02	19.757	13.538	12.717	13.779	14.496		18.851	19.492	23.038	25.977	22.11	28.964		28.772	27.319	27.277	29.535	34.125	32.877		25.244	29.724	20.889	19.476	17.081	15.216		18.53	19.54	18.402	19.638	21.161	20.035		14.639	15.128	15.875	14.026	14.645	13.721
	600	14.706	14.304	14.572	15.314	17.621	15.042		14.142	19.608	13.724	13.507	13.269	13.513		19.412	19.424	22.284	25.568	23.148	29.462		28.604	27.072	28.549	29.477	32.846	33.53		24.265	29.037	20.157	19.424	17.706	15.03		18.1	20.605	18.463	20.126	20.288	19.092		14.212	15.451	15.988	14.581	14.136	13.986
F0= mean of the 4 first values before ATP injection
F0		14.7628	13.9893	14.5712	13.5898	16.9503	13.9313		11.4625	13.002	11.3502	11.2873	11.766	12.152		14.9665	14.9895	16.063	15.3848	15.5015	15.8402		15.4313	14.9077	14.0953	14.7073	15.2148	15.0092		15.148	14.0548	13.9862	15.1278	15.2045	12.5245		16.3155	17.9928	19.9655	20.375	19.2635	17.634		13.269	14.0297	13.3017	12.6815	14.1983	13.266
	Time (s)
	0	0.971364	0.987115	0.991679	0.983388	0.999218	0.993235		0.996816	1.00692	0.954781	1.01743	1.00399	0.993005		0.957739	1.02285	1.03275	1.00749	0.992807	0.988936		1.0353	0.981972	1.02041	0.943276	1.00652	1.01457		0.98475	1.00464	0.968809	0.996777	1.06659	0.991736		1.03962	1.00446	1.0446	0.999018	1.01326	0.998412		1.00279	1.07129	1.01175	0.939952	1.01104	1.0251
	15	1.01126	1.0057	0.995247	0.954837	0.980163	1.00393		0.97361	0.980157	0.993194	0.995282	0.980962	1.00074		1.01587	0.970946	0.993463	0.996766	0.955391	0.995881		0.998104	1.03376	0.957202	0.993116	0.984045	0.977597		1.00951	0.992049	1.02072	0.97959	0.964254	1.00315		0.983298	1.01769	1.00223	0.977178	0.979521	0.978507		1.01929	0.95775	0.985134	1.01171	0.985051	1.0009
	30	1.00774	1.01657	1.04823	1.06558	1.00789	0.998044		0.995507	0.980388	1.01548	0.964717	1.01776	1.01531		1.0132	0.986224	0.983938	0.985066	1.00681	0.997206		1.00407	0.957824	1.0141	1.05642	1.00633	0.977997		1.04317	0.968427	1.00892	0.988713	0.967411	1.0414		1.01977	0.98951	0.947384	1.01369	1.02121	1.0304		0.979049	0.971863	0.974834	0.986634	0.978642	1.00761
	45	1.00964	0.990618	0.964845	0.996192	1.01273	1.00479		1.03407	1.03253	1.03654	1.02257	0.99728	0.990948		1.0132	1.01998	0.989852	1.01068	1.045	1.01798		0.962527	1.02645	1.00828	1.00719	1.00311	1.02983		0.962569	1.03488	1.00156	1.03492	1.00174	0.963711		0.957311	0.988343	1.00578	1.01011	0.98601	0.992685		0.99887	0.999091	1.02829	1.0617	1.02527	0.96638
	60	0.969535	1.04495	0.996071	1.05749	1.01704	1.06329		1.00188	0.969159	0.975485	1.03604	1.05176	1.02962		1.02242	0.978485	1.02459	0.953737	1.00558	1.03647		1.00783	0.996327	0.995087	0.974825	0.982008	1.0199		0.968247	0.970775	1.02615	0.996183	0.959584	1.0105		1.0338	0.970169	1.00624	1.00427	0.987931	0.992174		1.00437	1.01014	1.03543	1.02086	0.993221	0.97128
	75	0.980441	1.0611	1.02476	1.06823	1.03019	1.07033		1.00266	1.01423	0.970111	0.981993	1.01598	1.03892		1.00237	0.959738	1.02347	1.0164	0.965261	1.03111		1.02979	1.01189	1.00005	0.951979	0.974383	0.98326		1.0031	0.981874	1.01964	0.968088	0.963399	0.975368		0.983482	0.983396	0.993514	1.02449	1.01357	0.985766		0.963223	1.01584	1.01453	1.07976	0.987657	1.03633
	90	1.0307	1.06853	1.09448	1.00694	1.0286	1.01951		1.04209	0.957622	0.970904	1.03799	1.04318	0.987492		1.04727	1.03733	0.996078	1.05189	1.02906	1.01684		1.06932	0.950445	1.00658	0.923966	1.01993	0.947882		1.03512	1.00905	1.0022	0.944886	0.934131	1.03557		0.96724	1.0158	0.990609	0.997252	1.00044	0.962402		1.03263	1.0008	1.00761	1.00666	0.968711	1.02276
	105	0.993514	1.03858	0.979737	1.05366	1.02081	1.0447		1.02691	0.984618	0.996982	1.01956	0.99779	0.983213		1.05462	0.994363	1.01189	1.02654	1.01803	1.03591		1.06615	0.978954	0.990759	0.995767	0.952168	1.00385		0.980922	1.0548	1.04317	0.954603	0.948995	0.951016		0.989489	0.968835	0.972427	0.982871	0.989799	0.941647		0.984098	1.08063	1.05926	1.07306	1.0233	0.982059
	120	1.00218	1.06853	1.03752	1.07051	0.993083	1.07384		1.00929	0.967928	0.973811	0.968438	0.985637	1.00049		1.08496	1.0013	1.01089	1.00372	1.04635	1.05541		1.02305	1.02598	1.0317	0.944364	0.986214	1.01644		0.962371	1.05046	0.944571	0.986664	0.931303	0.993652		1.01174	1.01663	0.974882	0.994552	0.990474	0.925712		0.955159	1.03715	1.03152	1.03261	0.997095	1.0009
	135	0.98315	1.02136	1.03862	1.05727	1.03273	1.05655		0.94325	0.994693	0.99619	0.994662	1.0232	0.996461		1.0748	1.02899	1.01812	1.02355	1.08435	1.02397		0.985857	1.008	0.955925	1.03418	1.01855	0.957076		1.02522	0.991409	1.01507	1.03307	0.972081	0.983193		1.06206	1.01902	0.971826	1.04844	1.00568	0.945787		0.979501	1.02803	1.07347	1.08434	0.982022	1.06536
	150	0.992024	1.05974	0.993326	1.03409	1.04695	1.06724		0.993064	0.994924	0.977335	0.983588	0.977817	0.929724		1.10393	0.965609	1.0259	0.999561	1.03867	1.07309		1.01495	0.997937	0.950249	1.02609	1.03459	1.0329		1.04964	1.0314	0.97603	0.981441	0.929527	1.01928		1.05997	1.06076	1.00303	1.0107	1.00947	0.952875		1.05034	1.08698	1.03129	1.07472	0.978853	0.964797
	165	1.00672	1.03515	1.01302	1.05609	1.04282	1.0699		0.900153	0.956238	1.01337	1.03577	0.962519	1.01761		1.0611	1.03366	1.03412	1.06859	1.00229	1.07252		1.09836	0.967483	1.01843	0.987064	0.994693	0.991788		1.03208	1.06896	1.03294	1.00808	0.960439	0.972733		1.03981	1.0597	1.00453	1.0188	1.03024	1.0017		0.999096	1.05369	1.07738	1.03481	1.04203	0.984848
inj ATP	180	0.987689	1.05217	1.01913	1.0112	1.02824	1.00917		1.0154	0.987002	1.00474	0.968704	0.983512	0.98346		1.05175	0.983955	0.995518	1.06716	0.99829	1.15636		1.16245	0.91221	1.25404	1.09769	1.01172	1.19333		0.975508	1.12304	1.06633	1.10063	0.997534	1.039		1.02859	0.963221	0.907465	0.913816	0.941677	0.924294		0.954254	0.984693	1.03678	1.0155	0.964203	0.978818
	195	0.966216	1.022	1.00637	1.06507	0.961225	1.02238		1.22739	1.47708	1.10588	1.20508	1.1093	1.16977		1.31788	1.43167	1.48571	2.00582	1.58752	1.93507		2.06646	1.84689	1.78188	1.9831	2.19813	2.29818		1.77205	2.21235	1.54788	1.33146	1.15269	1.16667		1.11796	1.094	0.970624	0.909153	0.937524	0.990416		1.25066	1.30009	1.50709	1.43185	1.29093	1.23376
	210	0.979018	1.04602	1.03004	1.08486	0.99385	1.07952		1.22949	1.57399	1.18737	1.20313	1.14074	1.20318		1.39271	1.40685	1.48534	1.91066	1.65055	1.90849		2.00042	1.95476	2.06488	2.00588	2.27398	2.18738		1.7259	2.2973	1.61966	1.35083	1.19083	1.14815		1.05813	1.04275	0.93346	0.92265	0.972565	0.957015		1.25827	1.24443	1.46582	1.41214	1.40074	1.26067
	225	1.00029	1.06632	1.05832	1.0413	0.988422	1.0727		1.24118	1.47639	1.19892	1.2002	1.16021	1.15117		1.37474	1.37123	1.40497	1.90585	1.61765	1.81733		2.02433	1.97709	2.00422	1.96087	2.26175	2.24328		1.72412	2.20153	1.56232	1.33688	1.19886	1.27949		1.03252	0.9929	0.903358	0.924613	0.971267	0.97261		1.19203	1.25419	1.37726	1.46213	1.29375	1.30966
	240	0.957342	1.04931	1.02393	1.1026	1.01739	1.09681		1.2369	1.54538	1.25213	1.2305	1.17364	1.17808		1.29215	1.3769	1.40497	1.86262	1.65603	1.90792		2.00373	1.91585	2.03388	1.98453	2.23185	2.16233		1.70762	2.15415	1.53436	1.28704	1.17018	1.20053		1.08578	0.975615	0.868498	0.935362	0.963844	0.97692		1.12352	1.10672	1.27149	1.27974	1.17465	1.06927
	255	1.00178	1.03687	1.00506	0.989201	1.00069	1.0353		1.25296	1.53107	1.18306	1.17504	1.15528	1.21494		1.32763	1.30158	1.39358	1.78508	1.52159	1.8501		1.92603	1.90914	1.97563	1.90525	2.30645	2.18312		1.73422	2.14504	1.48546	1.32637	1.16715	1.21761		1.00126	1.02241	0.859483	0.893595	0.954032	1.0304		1.01884	1.09453	1.15496	1.1337	1.06781	1.03241
	270	1.01851	1.0561	1.04823	1.07228	1.0214	1.05497		1.25906	1.5463	1.12711	1.15449	1.16378	1.21494		1.25547	1.33147	1.40117	1.72814	1.53437	1.80774		1.83725	1.8854	1.94597	1.93721	2.26491	2.12336		1.70518	2.1846	1.5117	1.28082	1.10171	1.16468		1.06653	0.94338	0.900904	0.909006	0.919459	0.940399		0.980933	0.991465	1.10512	1.08773	1.02999	1.02231
	285	1.01228	1.00041	1.01872	1.00826	0.979455	1.06595		1.25374	1.47846	1.13275	1.17859	1.14899	1.19692		1.23609	1.2358	1.37758	1.68784	1.57236	1.83911		1.89401	1.79343	1.89383	1.91545	2.23967	2.10543		1.65342	2.13031	1.5132	1.37886	1.17998	1.19222		1.04183	0.992566	0.884376	0.898061	0.9708	0.975218		0.988469	0.992534	1.06542	1.00446	0.982938	0.934645
	300	1.00964	1.04123	0.994424	1.1257	0.954558	1.07363		1.25662	1.49208	1.09319	1.09796	1.13964	1.13636		1.22794	1.337	1.39395	1.6803	1.53637	1.82276		1.90607	1.8862	1.97847	1.89845	2.15942	2.11663		1.6921	2.15614	1.48353	1.35909	1.15814	1.17178		1.00334	0.975115	0.905011	0.926822	0.953202	1.00845		0.989449	1.02518	1.08843	1.07235	0.971951	0.939469
	315	0.981931	1.01306	0.994836	1.09251	0.951136	1.10012		1.2308	1.4517	1.20209	1.22855	1.13607	1.15545		1.24278	1.30952	1.36737	1.65456	1.50605	1.81272		1.88112	1.8477	1.92065	1.88723	2.11591	2.16846		1.68907	2.09168	1.53	1.31526	1.13644	1.24173		1.00929	0.986286	0.884225	0.902871	0.939445	1.01934		1.03519	1.09239	1.04919	1.03907	0.924691	1.00482
	330	0.975089	1.08205	1.0671	1.05182	0.966475	1.062		1.21535	1.54768	1.13275	1.15148	1.19522	1.16779		1.24605	1.26835	1.34832	1.72755	1.51727	1.7364		1.92091	1.78853	1.89489	1.88451	2.11729	2.09564		1.69791	2.16852	1.51627	1.25577	1.15893	1.16931		1.0069	0.974948	0.924895	0.921914	0.936746	0.992344		0.962544	1.02625	1.0785	1.02709	1.02569	0.985979
	345	0.937088	1.01614	0.992091	1.11717	1.01273	1.0353		1.23664	1.49631	1.21204	1.20481	1.18426	1.12804		1.25975	1.28223	1.38025	1.68329	1.4456	1.77668		1.89537	1.88479	1.96009	1.7949	2.12872	2.08938		1.63045	2.0502	1.523	1.28102	1.16617	1.19031		1.02406	0.970669	0.913726	0.921276	0.934825	0.958262		1.04326	1.0219	1.00393	1.06297	0.949201	0.951229
	360	0.998865	1.05081	1.05118	1.02334	1.02895	1.13622		1.22896	1.54892	1.1368	1.18479	1.14618	1.08237		1.20877	1.29444	1.36413	1.67556	1.47399	1.76973		1.927	1.91773	2.0172	1.90675	2.15764	2.12496		1.69633	2.12078	1.48267	1.29431	1.13085	1.14328		1.03472	1.00357	0.887631	0.93492	0.957355	1.0427		0.988997	0.988186	1.01453	1.00233	0.92448	0.988014
	375	1.03301	1.03272	1.05015	1.09112	1.0014	1.03896		1.23106	1.57022	1.23839	1.21022	1.19284	1.2142		1.2516	1.25414	1.41387	1.70474	1.45702	1.78476		1.92544	1.83623	2.00443	1.9198	2.16888	2.1636		1.66893	2.101	1.49904	1.32677	1.1734	1.25338		1.06972	1.01919	0.928552	0.871264	0.954655	1.08546		0.980481	1.00715	1.02851	1.08244	0.959696	0.944294
	390	1.00923	1.05474	1.01913	1.07949	0.984292	1.10694		1.27555	1.524	1.25002	1.17531	1.1342	1.15569		1.26115	1.3262	1.37857	1.6998	1.52005	1.81253		1.98733	1.8913	1.99684	1.97331	2.12373	2.1097		1.67534	2.09943	1.56818	1.32637	1.12381	1.23414		1.02424	1.04142	0.918334	0.918282	0.973032	1.0055		0.967368	1.06887	1.04821	0.96211	0.963569	0.943163
	405	1.03714	0.964026	0.976992	1.0168	0.990605	1.05583		1.26517	1.4437	1.22174	1.11232	1.12851	1.16623		1.23549	1.29304	1.3607	1.73587	1.47476	1.77339		1.91281	1.87205	2.03083	1.84569	2.08521	2.08878		1.73779	2.10121	1.48331	1.33529	1.12999	1.21977		1.03062	0.994623	0.92199	0.964123	0.973188	1.00516		1.03587	1.04478	1.03813	1.04175	0.976247	0.986205
	420	1.03714	1.07504	1.02771	1.07294	0.98913	1.09157		1.25828	1.43432	1.15989	1.18718	1.16046	1.13364		1.26155	1.28143	1.39756	1.66308	1.46412	1.75357		1.84554	1.85816	1.89901	1.91273	2.11854	2.09731		1.7094	2.16439	1.53172	1.28585	1.12638	1.22536		1.0452	1.04325	0.926448	0.948564	0.993952	1.01622		1.02321	1.0291	1.06475	1.06801	0.942299	0.947761
	435	0.980441	1.05974	1.0369	1.06963	1.05196	1.0353		1.24894	1.53084	1.2027	1.19179	1.17491	1.16779		1.2675	1.327	1.3947	1.67972	1.51056	1.77668		1.91021	1.89459	1.98194	1.96189	2.14923	2.14428		1.73422	2.09232	1.54895	1.31692	1.16156	1.25338		1.03791	1.04703	0.941724	0.913816	1.01435	1.00187		1.04484	1.02646	1.08264	1.08268	0.977092	1.00573
	450	0.998053	1.00434	1.01371	1.05072	0.990605	1.08497		1.20523	1.51723	1.15187	1.22395	1.08856	1.14771		1.22587	1.32052	1.42508	1.75037	1.44741	1.753		1.82973	1.82643	1.99557	1.96046	2.16868	2.18026		1.61031	2.13117	1.48939	1.24791	1.10993	1.1618		1.10937	1.04125	0.923092	0.936883	0.976043	1.01673		1.02321	1.03608	1.08978	1.11588	1.00787	1.03912
	465	1.03212	1.017	1.02936	1.02982	1.00087	1.13716		1.21431	1.50708	1.20323	1.24424	1.2061	1.14113		1.24585	1.27002	1.41636	1.66925	1.37142	1.81159		1.89401	1.87701	2.06311	1.91001	2.142	2.16746		1.67699	2.15031	1.52278	1.32518	1.14249	1.17881		1.05587	1.02647	0.897699	0.932074	0.979677	1.03403		0.9844	1.03081	1.08632	1.11059	0.97343	1.06279
	480	0.991008	0.991904	1.01138	1.03166	1.03361	1.05978		1.26386	1.50808	1.22764	1.14262	1.10156	1.14467		1.24324	1.27429	1.46118	1.67439	1.43851	1.7715		1.85565	1.85548	1.92803	2.07748	2.12393	2.13575		1.64754	2.07538	1.55574	1.3117	1.19445	1.17226		1.13499	1.03447	0.95074	0.979877	1.00439	1.04009		1.04092	1.05953	1.1097	1.06368	0.996461	1.00437
315s	495	1.00591	1.02858	1.00108	1.04851	0.946299	1.06724		1.23053	1.55661	1.1279	1.1637	1.14593	1.22556		1.27645	1.25495	1.41163	1.69896	1.47353	1.80906		1.85325	1.87553	1.95399	1.95591	2.22725	2.21643		1.69633	2.01021	1.45822	1.26992	1.14927	1.17154		1.10545	1.02697	0.953946	1.00741	1.01659	1.02796		0.996081	0.999091	1.12669	1.10791	0.997306	1.06536
	510	1.00611	0.977322	1.04885	1.11768	1.02081	1.09861		1.27581	1.57422	1.19433	1.17611	1.10802	1.16499		1.27117	1.30505	1.44008	1.69519	1.47689	1.79461		1.88034	1.88003	1.98797	1.97229	2.12215	2.09444		1.73779	2.12704	1.51563	1.28829	1.17176	1.21761		1.09963	1.07126	0.971676	0.925644	1.00802	1.02609		1.04944	1.05041	1.06061	1.13125	1.00548	0.979723
	525	1.00733	1.06389	1.06291	1.05661	1.06352	1.04513		1.25348	1.49231	1.13116	1.15148	1.14975	1.21445		1.25768	1.37303	1.41063	1.77455	1.46134	1.79385		1.84891	1.82154	2.05317	1.97522	2.16284	2.14548		1.67659	2.13679	1.47738	1.28182	1.16959	1.27366		1.09442	1.03158	0.976434	0.97119	1.00454	1.00028		1.01334	1.03166	1.06339	1.10239	1.0016	1.00023
	540	0.946978	1.04016	1.01831	1.0842	1.03562	1.05891		1.30216	1.524	1.18843	1.18098	1.09765	1.17125		1.33191	1.29951	1.42034	1.71527	1.53437	1.78804		1.87263	1.77337	1.96286	1.88886	2.22481	2.13209		1.66187	2.1249	1.53065	1.29616	1.09849	1.20859		1.10564	1.08333	0.885628	0.960393	1.05334	1.00482		1.03844	1.01734	1.07166	1.10673	1.03365	1.05473
	555	1.04127	1.04123	1.03087	1.0817	1.00966	1.10514		1.31446	1.51369	1.16878	1.15148	1.10207	1.16096		1.2852	1.32886	1.40702	1.72021	1.50031	1.81967		1.84139	1.86963	2.00096	2.02043	2.22304	2.2193		1.60463	2.04671	1.4545	1.32558	1.11579	1.21147		1.13052	1.12212	0.982845	0.964859	1.03039	1.03782		1.00181	1.02083	1.06933	1.13346	1.01604	1.01176
	570	0.957545	1.0912	1.01872	1.13115	1.01438	1.04248		1.20314	1.51669	1.16826	1.20392	1.21902	1.2147		1.29442	1.26408	1.44313	1.66899	1.48321	1.80193		1.8329	1.8436	2.01657	2.00629	2.25373	2.15973		1.61896	2.06428	1.56775	1.34633	1.1611	1.19638		1.08185	1.10689	0.957001	0.97865	1.06684	1.06539		1.00965	1.09631	1.09662	1.1195	1.0259	0.991708
	585	0.96459	1.01442	0.965531	1.11834	1.04535	1.05475		1.22312	1.51954	1.19275	1.12667	1.17109	1.19289		1.25955	1.30038	1.43423	1.68849	1.42631	1.82851		1.86453	1.83254	1.93519	2.00819	2.24289	2.19045		1.66649	2.11487	1.49354	1.28744	1.12342	1.2149		1.13573	1.08599	0.92169	0.963828	1.0985	1.13616		1.10325	1.07828	1.19345	1.10602	1.03147	1.0343
	600	0.996156	1.0225	1.00005	1.12688	1.03957	1.07973		1.23376	1.50808	1.20914	1.19666	1.12774	1.112		1.29703	1.29584	1.38729	1.66191	1.49327	1.85995		1.85364	1.81597	2.02543	2.00425	2.15883	2.23396		1.60186	2.06599	1.4412	1.284	1.16452	1.20005		1.10937	1.14518	0.924745	0.987779	1.05318	1.08268		1.07107	1.1013	1.20195	1.14979	0.995616	1.05427

## Sheet: Figure 1D
Figure 1D
	*** RAW DATA ***
	PMT Voltage: 877 V
Exp 1	Time (s)	HEK mP2RX7 HEI 2,5 uM							HEK mP2RX7 ATP+DMSO							HEK mP2RX7 ATP + HEI 250 nM
	0		11.356	13.489	14.847	12.799	16.422	13.504		10.294	12.463	13.797	12.238	14.474	14.618		12.991	13.577	13.135	16.382	12.808	11.31
	50		10.724	12.753	15.439	15.128	14.41	13.699		11.194	12.088	12.173	12.311	12.119	13.187		13.788	15.662	11.945	15.219	14.249	13.168
	100		11.493	13.8	15.851	15.036	12.778	12.292		10.66	13.315	13.535	13.483	14.084	13.01		14.435	15.149	13.217	13.309	13.95	13.187
	150		12.866	14.529	16.333	17.499	13.62	11.636		10.254	13.058	13.992	14.133	14.624	14.661		13.535	14.722	12.643	17.874	13.525	12.244
	200		11.276	13.089	14.85	16.495	11.572	13.205		11.856	12.357	15.21	14.807	14.624	14.697		14.246	13.934	13.892	13.144	12.729	12.741
	250		12.384	14.474	15.805	15.817	13.596	10.876		10.272	12.796	15.506	15.479	14.883	13.901		13.742	15.24	13.147	14.743	12.369	12.579
	300		12.543	13.489	14.871	17.804	14.633	12.665		12.088	10.049	14.142	15.146	14.322	13.721		15.573	15.079	12.585	14.352	13.849	12.201
	350		13.116	14.578	14.172	17.657	13.397	11.789		9.531	13.202	16.446	16.144	14.404	14.752		13.474	14.731	12.93	15.5	13.983	13.69
	400		13.08	13.757	13.76	18.607	14.398	11.102		10.098	11.087	16.092	16.949	14.96	15.588		14.441	13.541	13.928	24.167	13.736	12.311
	450		12.958	14.423	15.424	17.087	14.514	10.001		10.446	13.422	18.204	17.786	13.95	14.838		13.159	13.04	12.973	16.992	13.699	13.373
	500		11.902	15.35	13.705	19.199	13.895	11.978		10.703	13.159	15.384	15.106	13.297	14.383		14.319	15.656	12.799	16.373	13.818	13.873
	550		11.649	13.867	13.596	16.824	13.754	11.835		9.576	11.34	15.894	18.564	14.337	18.411		15.002	13.177	14.032	15.179	13.074	13.486
	600		13.086	14.987	12.448	18.375	12.75	11.972		10.675	12.503	15.466	19.431	15.222	16.318		13.843	13.895	13.849	17.029	13.638	12.799
	650		11.948	14.319	15.97	16.214	12.964	11.34		12.329	14.874	17.731	15.771	16.647	15.875		21.49	19.318	17.999	18.985	16.998	16.711
	700		13.525	13.763	14.389	15.454	11.844	12.17		11.304	15.021	15.546	15.601	14.563	14.655		22.424	20.627	18.683	22.031	17.474	15.851
	750		12.936	15.845	13.94	13.159	12.296	11.435		13.376	15.454	16.003	15.332	14.462	15.808		21.838	20.523	20.486	18.823	19.91	17.227
	800		12.082	15.564	15.738	15.323	13.998	11.365		12.128	13.367	14.655	16.025	14.828	14.316		20.709	20.062	22.031	20.642	20.145	16.452
	850		12.485	13.525	14.331	16.08	12.167	11.655		10.913	15.009	15.799	16.815	16.055	15.051		22.461	23.972	21.976	20.92	18.591	17.279
	900		13.831	13.574	15.912	17.993	12.82	12.259		11.365	14.532	15.381	18.219	16.751	16.769		25.681	23.825	21.31	21.756	20.309	17.307
	950		11.545	15.25	15.918	14.618	13.708	12.451		12.955	16.177	15.039	18.195	15.186	15.131		23.889	24.103	24.243	23.74	22.198	19.824
	1000		12.106	15.173	16.202	14.951	12.097	11.328		13.278	14.487	16.101	16.684	17.215	15.024		25.522	23.737	19.87	22.955	19.788	19.003
	1050		13.773	14.847	16.309	12.924	12.753	11.972		12.585	15.506	15.579	17.78	16.516	16.705		25.143	23.499	24.661	22.134	20.685	19.238
	1100		14.178	15.363	14.752	15.192	12.775	11.664		11.203	15.723	16.412	19.537	17.075	18.344		26.855	24.338	23.758	23.709	19.577	18.549
	1150		11.887	15.03	12.936	13.232	13.693	12.213		11.642	15.396	15.28	18.054	16.486	18.64		27.432	22.998	25.995	23.499	20.38	20.361
	1200		14.838	15.408	16.11	14.288	12.335	12.299		12.466	15.274	17.001	19.531	16.992	18.173		27.267	24.832	25.18	22.766	22.778	20.67
	1250		13.452	14.743	14.398	14.478	13.522	10.446		11.646	15.802	15.256	19.507	21.069	17.618		27.969	25.65	28.439	22.107	22.107	18.707
	1300		14.807	14.175	13.525	18.082	11.877	13.962		11.011	17.011	16.437	19.574	20.972	19.669		28.21	29.138	26.569	22.412	19.44	19.025
	1350		12.668	14.227	15.329	14.404	13.95	12.906		10.98	16.147	17.065	18.649	16.248	21.118		29.047	27.255	27.753	23.367	24.341	20.795
	1400		15.237	15.396	14.331	13.852	12.646	12.738		12.338	17.096	14.429	18.973	16.397	20.877		32.382	25.668	26.752	25.415	23.276	20.462
	1450		13.229	17.191	15.506	16.028	12.692	9.933		11.902	16.397	15.115	20.679	18.369	21.524		32.266	28.717	28.027	25.708	22.745	21.863
	1500		13.165	14.056	15.607	14.304	11.487	11.703		11.923	15.442	16.8	18.39	20.395	22.504		28.357	27.933	27.048	26.801	21.613	23.981
	1550		13.608	14.117	16.562	14.252	12.833	11.935		12.198	16.263	14.78	17.551	17.81	21.249		28.275	27.875	27.786	25.946	21.466	21.445
	1600		13.391	14.383	15.659	14.932	12.247	11.984		12.515	16.846	15.817	22.119	17.908	21.298		33.466	32.745	27.863	27.93	20.978	21.994
	1650		11.536	14.954	15.704	15.622	12.616	13.092		9.503	17.557	16.501	20.532	22.446	20.883		32.031	28.58	29.428	24.78	20.444	21.176
	1700		11.923	17.584	12.656	14.853	15.018	12.335		11.575	16.644	16.968	18.835	26.974	23.129		31.75	26.978	27.734	25.485	21.594	22.107
	1750		13.4	14.771	14.844	13.565	13.672	12.247		11.752	17.709	16.241	19.543	24.057	21.356		34.079	27.28	29.309	28.168	24.738	22.083
	1800		14.362	15.335	13.736	15.506	15.311	11.703		10.663	16.98	15.945	20.459	19.376	22.33		35.834	30.444	27.93	26.27	22.318	22.336
	1850		13.223	16.4	15.671	15.656	12.872	12.07		10.95	18.015	15.5	17.285	25.421	23.611		33.502	31.238	28.967	28.824	25.534	21.14
	1900		13.193	15.555	15.909	16.864	13.239	12.415		12.747	17.966	14.487	21.033	25.851	25.235		36.618	30.099	29.404	30.42	23.746	22.198
	1950		14.145	15.894	16.501	16.629	11.389	10.855		13.242	18.848	16.296	20.703	28.802	27.386		34.137	29.358	31.4	24.399	23.16	22.617
	2000		12.943	15.503	15.866	15.576	13.245	13.043		11.368	16.693	17.462	19.312	26.788	25.125		34.909	31.311	28.934	29.132	22.61	22.662
	2050		13.898	14.456	14.142	15.71	12.863	11.06		11.401	17.114	14.725	20.136	27.563	25.613		34.744	31.177	31.055	29.269	23.386	22.165
	2100		11.649	15.903	14.447	18.311	11.481	11.615		11.459	17.319	17.255	21.881	31.1	26.688		36.02	27.759	28.479	27.664	23.175	23.096
	2150		12.341	16.171	16.162	14.978	11.703	11.453		13.007	17.661	14.941	20.224	32.196	25.986		35.699	31.317	29.285	26.825	27.09	23.099
	2200		12.408	15.234	14.88	15.744	13.181	13.077		11.462	18.134	14.804	20.609	28.86	28.03		35.422	28.601	29.773	29.95	24.71	24.438
	2250		12.573	16.269	17.853	15.82	13.782	12.173		12.363	18.335	14.514	20.575	32.861	26.773		34.244	29.877	30.951	28.87	27.814	21.692
	2300		13.828	16.058	14.893	18.274	12.915	11.548		11.905	20.044	14.444	21.179	28.659	27.344		33.902	31.461	30.807	30.658	24.38	22.76
	2350		13.922	16.623	14.478	15.964	12.686	11.169		12.595	19.781	15.759	22.592	28.696	28.845		36.765	31.9	35.529	27.563	23.859	23.248
	2400		12.985	15.955	15.497	16.489	11.984	11.392		13.474	16.678	17.108	23.163	32.724	29.132		35.318	31.302	31.775	29.767	25.128	22.507
	2450		13.794	16.556	15.198	15.198	14.032	13.397		12.122	19.595	16.232	20.401	31.998	29.556		35.336	31.296	34.607	32.748	25.076	23.752
	2500		13.33	18.201	14.81	17.087	11.304	12.512		11.71	20.804	15.518	21.176	32.312	29.962		36.948	33.63	32.019	30.594	24.545	24.142
	2550		13.885	15.564	14.929	17.453	13.44	12.299		10.742	19.019	14.728	21.64	31.067	30.017		37.1	33.96	32.895	31.024	25.278	25.25
	2600		12.589	14.05	15.259	16.479	13.318	11.017		13.303	19.821	18.13	21.164	34.335	31.451		36.307	32.086	33.844	29.056	25.262	24.02
	2650		13.562	15.228	13.379	19.873	11.859	12.802		13.049	18.311	15.005	20.517	33.734	30.893		38.669	34.674	34.979	29.511	26.923	24.939
	2700		12.531	17.404	17.294	17.792	14.285	12.012		11.88	20.032	19.107	21.271	34.283	29.587		37.457	33.42	31.073	32.184	28.732	23.877
	2750		13.034	16.156	15.277	16.678	11.932	12.268		11.823	19.83	15.674	20.883	34.396	31.418		36.505	32.684	35.312	31	24.796	24.655
	2800		12.442	17.145	18.536	16.602	14.127	12.137		9.9	19.437	16.504	20.328	34.436	30.258		39.703	34.192	32.565	33.405	26.767	23.846
	2850		14.069	17.05	14.828	17.908	13.171	13.419		11.917	18.488	16.312	19.363	34.341	31.943		40.747	31.433	35.938	30.56	27.029	22.824
	2900		13.828	16.754	14.905	19.879	12.033	11.206		11.475	19.122	17.615	21.222	35.901	30.936		37.811	35.028	32.748	27.637	27.393	23.349
	2950		13.031	17.056	14.285	19.385	14.612	10.626		12.186	19.626	17.41	20.044	33.237	33.722		39.481	35.306	34.775	32.556	27.02	25.07
	3000		14.563	19.455	15.305	20.013	15.158	11.588		12.915	19.632	14.398	23.074	33.243	31.842		41.861	34.94	33.81	31.531	24.927	25.65
	3050		13.403	15.845	13.434	20.389	12.326	12.811		13.98	19.788	16.248	20.993	35.825	32.315		38.19	33.258	34.668	35.785	28.067	25.421
	3100		13.678	15.942	15.247	19.595	12.778	10.352		10.654	19.006	16.425	21.512	33.725	32.709		37.473	35.342	34.665	33.856	25.351	24.86
	3150		13.602	19.138	15.759	20.16	13.678	11.417		11.414	20.514	15.506	21.213	35.754	31.403		42.676	38.055	36.069	31.354	28.549	27.515
	3200		12.512	18.137	15.027	18.951	14.481	12.939		12.991	19.781	14.493	21.518	35.645	33.868		40.479	36.496	34.641	31.476	27.667	24.731
	3250		12.97	21.545	14.624	16.736	14.151	12.976		12.332	18.42	16.452	23.175	37.244	34.799		39.279	35.522	35.828	33.395	28.244	25.97
	3300		13.205	17.456	15.909	19.693	11.734	12.061		9.912	18.872	18.188	22.241	33.847	34.036		41.162	36.212	37.784	33.234	26.639	24.506
	3350		13.022	19.4	17.126	17.59	11.981	12.097		11.478	17.917	15.744	22.94	34.341	32.953		38.168	35.696	34.991	29.593	28.851	24.832
F0= mean of the 4 first values before ATP injection
F0			11.6098	13.6427	15.6175	15.1155	14.3075	12.7828		10.991	12.7045	13.7275	13.6835	13.8628	13.8887		14.001	14.8667	12.9243	14.8865	13.6132	12.835
	Time (s)	F1/F0
	0		0.978143	0.98873	0.950664	0.846747	1.14779	1.05642		0.971086	0.978949	1.03161	0.938407	1.04693	1.05401		0.949131	0.918762	1.03141	1.04371	0.939485	0.90645
	50		0.923706	0.934782	0.988571	1.00083	1.00716	1.07168		1.05599	0.949493	0.910182	0.944005	0.876585	0.950826		1.00736	1.05985	0.937966	0.96961	1.04518	1.05536
	100		0.989944	1.01153	1.01495	0.99474	0.893098	0.961608		1.00561	1.04587	1.01202	1.03387	1.01872	0.938063		1.05463	1.02514	1.03785	0.847923	1.02325	1.05688
	150		1.10821	1.06496	1.04581	1.15769	0.951948	0.910289		0.967313	1.02569	1.04619	1.08372	1.05777	1.05711		0.988877	0.996244	0.992776	1.13876	0.992078	0.981306
	200		0.971253	0.959411	0.950856	1.09126	0.808807	1.03303		1.11844	0.970623	1.13726	1.1354	1.05777	1.0597		1.04082	0.94292	1.09085	0.837411	0.93369	1.02114
	250		1.06669	1.06093	1.01201	1.04641	0.950271	0.850834		0.969011	1.00511	1.15939	1.18693	1.07651	1.00231		1.004	1.0313	1.03235	0.939284	0.907284	1.00815
	300		1.08039	0.98873	0.952201	1.17786	1.02275	0.990788		1.14032	0.789333	1.05741	1.16139	1.03593	0.989329		1.13777	1.0204	0.988221	0.914373	1.01584	0.97786
	350		1.12974	1.06855	0.907444	1.16814	0.936362	0.922259		0.899109	1.037	1.22968	1.23792	1.04186	1.06367		0.98442	0.996853	1.01531	0.987513	1.02567	1.0972
	400		1.12664	1.00837	0.881063	1.23099	1.00633	0.868514		0.952597	0.870866	1.20321	1.29965	1.08208	1.12395		1.05507	0.916325	1.09368	1.53969	1.00756	0.986676
	450		1.11613	1.05719	0.98761	1.13043	1.01443	0.782383		0.985425	1.05428	1.36112	1.36383	1.00902	1.06987		0.961406	0.882423	1.01869	1.08257	1.00484	1.07179
	500		1.02517	1.12514	0.877541	1.27015	0.971169	0.937044		1.00967	1.03362	1.15027	1.15832	0.961791	1.03706		1.04616	1.05945	1.00503	1.04313	1.01357	1.11186
	550		1.00338	1.01644	0.870562	1.11303	0.961314	0.925857		0.903354	0.890739	1.1884	1.42348	1.03702	1.32749		1.09606	0.891693	1.10185	0.967062	0.958997	1.08085
	600		1.12716	1.09853	0.797055	1.21564	0.891141	0.936575		1.00703	0.982091	1.1564	1.48996	1.10103	1.17658		1.01138	0.940281	1.08748	1.08493	1.00037	1.02579
ATP inj	650		1.02913	1.04957	1.02257	1.07267	0.906098	0.887133		1.16306	1.16833	1.32576	1.20932	1.2041	1.14464		1.57007	1.30726	1.41335	1.20954	1.24683	1.33932
	700		1.16497	1.00881	0.921338	1.02239	0.827818	0.952064		1.06636	1.17988	1.16238	1.19628	1.05336	1.05667		1.63831	1.39584	1.46706	1.40361	1.28174	1.27039
	750		1.11424	1.16142	0.892588	0.870563	0.859409	0.894565		1.26183	1.21389	1.19655	1.17565	1.04606	1.13981		1.5955	1.3888	1.60864	1.19922	1.46043	1.38067
	800		1.04068	1.14083	1.00772	1.01373	0.978368	0.889089		1.1441	1.04996	1.09576	1.22879	1.07253	1.03223		1.51301	1.3576	1.72996	1.31511	1.47766	1.31856
	850		1.07539	0.991369	0.917624	1.06381	0.850393	0.911776		1.02948	1.17893	1.1813	1.28937	1.16128	1.08523		1.64102	1.6222	1.72564	1.33282	1.36368	1.38484
	900		1.19133	0.994961	1.01886	1.19037	0.896034	0.959027		1.07212	1.14147	1.15005	1.39703	1.21162	1.2091		1.87627	1.61225	1.67334	1.38609	1.48969	1.38708
	950		0.994423	1.11781	1.01924	0.967087	0.958099	0.974047		1.22211	1.27068	1.12447	1.39519	1.09842	1.09099		1.74535	1.63106	1.90365	1.51249	1.62825	1.58881
	1000		1.04274	1.11217	1.03743	0.989117	0.845501	0.886194		1.25258	1.13793	1.20388	1.27933	1.24519	1.08328		1.86466	1.60629	1.56027	1.46247	1.45148	1.52301
	1050		1.18633	1.08827	1.04428	0.855016	0.891351	0.936575		1.18721	1.21797	1.16485	1.36337	1.19463	1.20448		1.83697	1.59019	1.93647	1.41017	1.51727	1.54185
	1100		1.22121	1.12609	0.944581	1.00506	0.892888	0.91248		1.05684	1.23502	1.22713	1.49809	1.23506	1.32266		1.96204	1.64696	1.86557	1.51051	1.436	1.48663
	1150		1.02388	1.10168	0.828302	0.875393	0.95705	0.955428		1.09825	1.20933	1.14249	1.38438	1.19246	1.344		2.0042	1.55628	2.04122	1.49713	1.4949	1.63185
	1200		1.27806	1.12939	1.03154	0.945255	0.862135	0.962156		1.17598	1.19975	1.27117	1.49763	1.22906	1.31033		1.99215	1.68039	1.97723	1.45043	1.6708	1.65662
	1250		1.15868	1.08065	0.921915	0.957825	0.945099	0.817195		1.09863	1.24122	1.1407	1.49579	1.52395	1.27032		2.04343	1.73575	2.23314	1.40845	1.62158	1.49929
	1300		1.27539	1.03901	0.866016	1.19626	0.830124	1.09225		1.03872	1.33619	1.229	1.50093	1.51693	1.4182		2.06104	1.97178	2.0863	1.42788	1.42595	1.52478
	1350		1.09115	1.04282	0.981527	0.952929	0.975013	1.00964		1.0358	1.26832	1.27596	1.43	1.17524	1.52268		2.12219	1.84436	2.17927	1.48872	1.78545	1.66663
	1400		1.31243	1.12851	0.917624	0.91641	0.883872	0.996499		1.16391	1.34286	1.07886	1.45485	1.18602	1.5053		2.36585	1.73696	2.10067	1.6192	1.70733	1.63994
	1450		1.13947	1.26008	0.992861	1.06037	0.887087	0.777063		1.12278	1.28796	1.13016	1.58566	1.32866	1.55195		2.35738	1.94329	2.20079	1.63787	1.66838	1.75223
	1500		1.13396	1.03029	0.999328	0.946313	0.802866	0.915531		1.12476	1.21294	1.25615	1.41014	1.4752	1.62261		2.07178	1.89024	2.12391	1.70751	1.58534	1.92198
	1550		1.17212	1.03476	1.06048	0.942873	0.896942	0.93368		1.1507	1.27743	1.10511	1.34581	1.28822	1.53212		2.06579	1.88631	2.18186	1.65303	1.57456	1.71873
	1600		1.15343	1.05426	1.00266	0.98786	0.855985	0.937513		1.1806	1.32323	1.18265	1.69608	1.29531	1.53566		2.44505	2.21587	2.18791	1.77943	1.53877	1.76273
	1650		0.993648	1.09611	1.00554	1.03351	0.881775	1.02419		0.896467	1.37907	1.23379	1.57439	1.62355	1.50573		2.34021	1.93402	2.3108	1.57875	1.4996	1.69717
	1700		1.02698	1.28889	0.810373	0.982634	1.04966	0.964972		1.09193	1.30736	1.26871	1.44426	1.95107	1.66768		2.31968	1.82561	2.17778	1.62366	1.58395	1.77178
	1750		1.1542	1.0827	0.950472	0.897423	0.955583	0.958088		1.10863	1.39101	1.21435	1.49855	1.74008	1.53984		2.48984	1.84605	2.30145	1.7946	1.81457	1.76986
	1800		1.23706	1.12404	0.879526	1.02583	1.07014	0.915531		1.0059	1.33375	1.19222	1.56879	1.40149	1.61007		2.61806	2.06016	2.19317	1.67367	1.63706	1.79014
	1850		1.13896	1.2021	1.00343	1.03576	0.899668	0.944241		1.03297	1.41505	1.15894	1.32541	1.83874	1.70243		2.44768	2.11389	2.2746	1.83639	1.87296	1.69428
	1900		1.13637	1.14017	1.01866	1.11568	0.925319	0.971231		1.20249	1.4112	1.0832	1.61281	1.86984	1.81953		2.67534	2.03681	2.30891	1.93807	1.7418	1.77908
	1950		1.21837	1.16501	1.05657	1.10013	0.796016	0.849191		1.24919	1.48048	1.21846	1.5875	2.08329	1.97462		2.49407	1.98667	2.46565	1.55447	1.69882	1.81266
	2000		1.11484	1.13635	1.01591	1.03047	0.925738	1.02036		1.0724	1.31121	1.30564	1.48084	1.93761	1.81159		2.55048	2.11883	2.27201	1.85601	1.65848	1.81627
	2050		1.1971	1.05961	0.905523	1.03933	0.899039	0.865229		1.07552	1.34428	1.101	1.54402	1.99367	1.84678		2.53842	2.10976	2.43856	1.86474	1.7154	1.77643
	2100		1.00338	1.16567	0.925052	1.21141	0.802446	0.908646		1.08099	1.36038	1.29017	1.67783	2.24951	1.92429		2.63165	1.87846	2.23628	1.76249	1.69992	1.85105
	2150		1.06299	1.18532	1.03486	0.990903	0.817963	0.895973		1.22702	1.38724	1.11715	1.55077	2.32878	1.87368		2.60819	2.11924	2.29957	1.70903	1.98709	1.85129
	2200		1.06876	1.11664	0.952777	1.04158	0.921265	1.02302		1.08127	1.4244	1.1069	1.58029	2.08748	2.02105		2.58796	1.93544	2.33789	1.90813	1.81251	1.9586
	2250		1.08297	1.1925	1.14314	1.04661	0.963271	0.952299		1.16627	1.44019	1.08522	1.57769	2.37688	1.93042		2.50189	2.02179	2.43039	1.83932	2.0402	1.73852
	2300		1.19107	1.17704	0.95361	1.20896	0.902673	0.903405		1.12306	1.57442	1.07999	1.624	2.07295	1.97159		2.4769	2.12898	2.41908	1.95324	1.78831	1.82412
	2350		1.19916	1.21845	0.927037	1.05613	0.886668	0.873756		1.18815	1.55377	1.17831	1.73235	2.07562	2.07982		2.68608	2.15869	2.78987	1.75605	1.75009	1.86323
	2400		1.11846	1.16949	0.992284	1.09087	0.837603	0.891201		1.27107	1.31003	1.27917	1.77613	2.36697	2.10051		2.58036	2.11822	2.49509	1.89647	1.84317	1.80384
	2450		1.18814	1.21354	0.973139	1.00546	0.980744	1.04805		1.14353	1.53916	1.21368	1.56434	2.31446	2.13108		2.58167	2.11781	2.71747	2.08639	1.83936	1.90362
	2500		1.14817	1.33412	0.948295	1.13043	0.790075	0.978819		1.10466	1.63412	1.16029	1.62377	2.33717	2.16036		2.69945	2.27576	2.51425	1.94916	1.80041	1.93488
	2550		1.19598	1.14083	0.955915	1.15464	0.939367	0.962156		1.01335	1.49391	1.10122	1.65935	2.24712	2.16432		2.71055	2.29809	2.58304	1.97655	1.85418	2.02368
	2600		1.08435	1.02985	0.977045	1.09021	0.93084	0.861865		1.25494	1.55691	1.35559	1.62285	2.4835	2.26772		2.65261	2.17127	2.65756	1.85117	1.853	1.9251
	2650		1.16816	1.1162	0.856667	1.31474	0.828866	1.00151		1.23098	1.4383	1.12193	1.57324	2.44003	2.22749		2.82518	2.34641	2.74668	1.88016	1.97484	1.99876
	2700		1.07935	1.2757	1.10735	1.17707	0.998427	0.939704		1.1207	1.57348	1.42864	1.63106	2.47974	2.13332		2.73663	2.26155	2.43997	2.05046	2.10753	1.91364
	2750		1.12268	1.18422	0.978198	1.10337	0.833968	0.959731		1.11532	1.55762	1.17195	1.6013	2.48791	2.26534		2.66708	2.21174	2.77283	1.97503	1.81882	1.976
	2800		1.07169	1.25671	1.18687	1.09834	0.987384	0.949483		0.933918	1.52675	1.23401	1.55875	2.4908	2.1817		2.90073	2.31379	2.55713	2.12825	1.9634	1.91116
	2850		1.21183	1.24975	0.949448	1.18474	0.920566	1.04977		1.12419	1.4522	1.21966	1.48475	2.48393	2.30319		2.977	2.12709	2.82199	1.94699	1.98262	1.82925
	2900		1.19107	1.22805	0.954378	1.31514	0.841027	0.87665		1.0825	1.502	1.31708	1.6273	2.59677	2.23059		2.7625	2.37036	2.5715	1.76077	2.00932	1.87133
	2950		1.12242	1.25019	0.914679	1.28246	1.02128	0.831277		1.14957	1.54159	1.30176	1.53697	2.40408	2.43147		2.88451	2.38917	2.73066	2.07416	1.98196	2.00926
	3000		1.25438	1.42603	0.97999	1.32401	1.05944	0.906534		1.21834	1.54206	1.07655	1.76931	2.40451	2.29591		3.05839	2.36441	2.65489	2.00886	1.82843	2.05574
	3050		1.15446	1.16142	0.860189	1.34888	0.861506	1.00221		1.31881	1.55432	1.21487	1.60974	2.59127	2.33002		2.79019	2.25058	2.72226	2.27988	2.05875	2.03739
	3100		1.17815	1.16853	0.976277	1.29635	0.893098	0.809841		1.00505	1.49289	1.22811	1.64954	2.43938	2.35843		2.7378	2.39161	2.72203	2.15698	1.85953	1.99243
	3150		1.1716	1.4028	1.00906	1.33373	0.956002	0.893157		1.07674	1.61134	1.15939	1.62661	2.58614	2.26426		3.11794	2.5752	2.83227	1.99758	2.09411	2.20521
	3200		1.07771	1.32942	0.96219	1.25375	1.01213	1.01222		1.22551	1.55377	1.08365	1.65	2.57825	2.44199		2.95742	2.4697	2.72014	2.00535	2.02941	1.98209
	3250		1.11716	1.57923	0.936385	1.10721	0.989062	1.01512		1.16334	1.44686	1.23013	1.77705	2.69391	2.50912		2.86975	2.40379	2.81335	2.12761	2.07174	2.08139
	3300		1.13741	1.27951	1.01866	1.30283	0.820129	0.943537		0.93505	1.48237	1.35993	1.70543	2.4482	2.45411		3.00732	2.45048	2.96694	2.11735	1.95401	1.96405
	3350		1.12164	1.422	1.09659	1.16371	0.837393	0.946353		1.08278	1.40735	1.17719	1.75903	2.48393	2.37602		2.78858	2.41556	2.74762	1.88538	2.11626	1.99018
Exp 2	Time (s)
	0		7.315	6.686	6.909	6.772	6.119	4.898		13.303	13.568	11.981	13.687	12.689	12.72		12.933	16.147	13.797	13.492	15.479	13.458
	50		6.775	8.563	7.117	5.948	6.189	6.39		12.573	13.66	13.086	14.252	14.862	14.417		13.382	15.222	14.124	15.329	13.791	13.406
	100		7.69	7.614	6.29	6.122	6.915	5.875		13.876	12.573	14.984	14.349	14.783	12.878		12.442	13.821	13.831	14.175	13.907	13.925
	150		7.739	7.413	6.232	6.384	6.888	6.992		13.083	12.653	14.865	13.281	14.368	13.651		13.925	13.87	14.432	14.865	13.538	14.722
	200		8.578	9.399	5.85	6.302	7.407	5.527		12.244	12.244	14.371	14.438	13.516	11.963		13.876	14.832	13.406	13.159	12.643	13.879
	250		7.373	10.123	6.891	6.537	6.586	5.322		13.22	13.397	13.037	14.014	14.151	13.788		13.376	14.548	13.04	12.567	14.066	13.684
	300		7.507	9.854	8.051	6.271	6.018	6.039		13.251	12.744	12.741	16.08	13.214	14.227		12.442	14.053	13.681	14.587	13.892	13.623
	350		7.748	6.799	7.773	7.181	5.353	6.396		13.879	11.85	15.5	14.557	13.62	11.566		13.065	14.075	15.018	15.311	13.467	12.857
	400		9.552	7.724	7.925	7.913	5.505	7.822		11.981	13.113	17.81	15.097	14.035	13.107		14.294	13.364	14.12	13.837	13.098	13.135
	450		5.533	7.803	7.617	6.876	6.253	6.299		13.547	12.228	16.379	16.254	12.082	14.053		12.79	13.614	13.995	12.93	14.053	13.745
	500		7.281	8.594	6.903	6.516	7.104	6.421		14.008	11.963	15.594	14.514	13.556	13.351		12.234	12.967	11.99	13.815	13.989	12.527
	550		6.979	8.771	7.062	5.856	6.006	5.777		13.449	12.354	13.907	14.334	12.604	12.213		13.11	14.764	14.529	14.423	13.013	13.373
	600		7.553	8.206	7.761	6.628	6.357	6.317		13.077	12.857	13.986	13.794	14.026	13.73		13.101	14.572	13.669	12.463	12.674	13.498
	650		9.564	9.097	7.431	6.323	4.868	6.909		17.188	18.433	18.137	18.085	17.493	17.758		18.759	18.927	17.999	18.985	18.933	20.633
	700		8.121	8.755	8.224	6.708	5.344	5.533		18.781	18.607	16.91	19.229	18.542	16.196		19.183	22.037	19.092	21.716	21.732	20.245
	750		8.276	8.389	7.675	6.134	6.543	5.225		19.708	18.561	16.766	19.513	18.945	16.132		20.184	21.32	22.446	22.537	21.82	21.335
	800		8.411	8.047	7.202	5.71	6.085	5.927		19.113	19.067	20.886	21.194	17.691	16.068		20.023	24.088	19.791	21.231	22.849	22.318
	850		8.67	6.699	6.891	6.546	6.943	4.837		18.423	18.759	22.058	21.301	21.143	17.178		20.789	24.106	21.219	22.604	22.137	22.394
	900		7.08	7.904	7.44	5.927	5.624	6.5		20.093	20.358	19.531	20.929	20.258	17.261		21.304	22.113	21.805	23.947	23.279	23.947
	950		7.593	8.71	7.394	6.464	6.271	6.332		21.283	19.403	22.006	21.613	19.543	18.933		21.146	21.729	22.256	23.499	22.256	23.383
	1000		8.075	7.385	7.098	4.819	7.498	5.67		19.125	18.768	24.802	24.06	21.808	18.851		21.558	23.337	23.563	22.845	23.175	23.956
	1050		7.291	8.722	7.086	5.273	6.235	6.033		20.837	20.187	21.558	21.921	20.233	19.11		22.903	23.093	23.502	24.96	24.38	23.874
	1100		6.693	8.099	7.883	6.015	6.219	6.195		19.049	20.285	24.957	19.943	20.557	19.281		23.834	24.136	23.282	23.569	22.955	25.51
	1150		7.855	8.89	7.7	5.984	6.512	5.469		18.494	21.356	25.494	20.383	21.39	19.769		24.323	24.738	22.531	22.736	23.462	23.682
	1200		6.5	7.99	6.662	7.471	4.974	7.047		19.409	21.313	26.077	24.542	20.065	20.349		21.628	24.667	24.121	27.423	25.4	23.676
	1250		7.944	9.875	6.827	6.848	6.155	4.99		20.84	20.438	26.398	21.683	22.388	19.501		22.607	24.081	23.856	25.107	24.533	25.11
	1300		9.027	9.073	7.663	7.748	5.981	6.543		20.367	23.187	26.627	21.893	22.186	20.483		24.588	26.428	24.503	25.192	25.784	25.723
	1350		7.159	8.267	8.179	6.265	6.775	6.18		19.791	21.368	29.214	23.715	24.237	19.357		23.535	26.364	25.098	25.83	26.031	26.386
	1400		6.033	9.985	7.065	5.759	5.048	6.442		20.398	20.981	29.715	21.719	22.787	20.786		23.386	26.532	25.574	26.971	25.848	28.711
	1450		8.563	9.421	8.395	6.833	6.281	6.116		22.272	21.466	25.616	22.162	25.403	18.622		24.695	23.615	25.122	26.935	25.995	27.087
	1500		7.184	8.731	7.703	5.551	5.252	6.873		19.684	22.678	30.157	20.67	22.946	20.154		24.664	25.833	25.378	28.427	28.839	25.873
	1550		7.248	8.731	7.745	6.357	5.133	5.942		22.653	22.729	33.356	22.995	23.306	20.81		26.981	27.957	24.823	26.984	27.231	27.505
	1600		8.17	8.603	7.657	6.708	6.747	6.537		19.641	24.243	29.169	23.029	22.372	21.887		26.459	24.158	27.243	28.156	27.411	27.603
	1650		6.406	10.489	7.08	6.976	4.739	5.933		21.835	23.523	33.997	23.755	24.701	23.062		27.606	29.092	27.417	26.239	27.963	28.177
	1700		8.459	9.262	7.477	7.132	4.843	5.585		22.772	25.455	34.222	23.233	23.08	21.524		28.613	24.933	27.579	30.734	29.074	28.964
	1750		8.228	9.412	7.022	7.101	5.032	5.984		23.932	24.872	29.584	24.344	23.212	21.31		26.517	28.833	25.522	27.582	27.386	28.51
	1800		8.322	9.238	7.187	5.359	6.018	7.3		21.967	23.923	36.612	23.904	22.562	22.29		28.479	27.521	28.683	29.388	27.838	27.71
	1850		6.033	8.572	7.111	5.627	5.536	7.629		23.911	26.678	31.561	26.019	26.538	22.391		26.746	29.352	28.937	32.449	28.128	28.751
	1900		6.604	10.672	6.696	6.985	6.689	6.345		24.509	25.919	36.035	25.058	27.548	22.357		28.967	30.484	30.197	31.851	31.201	30.896
	1950		7.733	7.419	6.805	6.201	7.013	6.757		24.5	26.91	36.172	24.316	24.005	22.723		28.946	29.947	30.261	30.026	30.06	30.869
	2000		8.328	8.582	7.425	5.585	6.802	5.881		24.374	26.889	30.49	24.854	24.017	23.676		27.24	29.794	29.474	29.712	30.823	28.806
	2050		7.849	9.32	7.278	6.552	6.345	6.409		24.924	25.507	36.777	27.28	22.717	22.556		28.497	28.159	29.803	33.124	30.508	32.016
	2100		7.898	9.702	6.772	5.582	6.464	5.621		23.535	27.969	38.068	25.51	24.316	23.404		27.921	29.669	29.459	31.073	31.11	30.048
	2150		7.309	9.525	7.556	5.829	5.396	6.238		22.522	26.505	38.287	25.681	23.764	24.255		28.229	32.217	29.208	28.687	30.612	32.028
	2200		8.365	8.2	8.896	6.839	5.688	7.043		24.585	28.622	39.438	26.758	23.569	25.134		29.984	31.705	31.824	32.855	31.699	32.864
	2250		7.501	10.092	7.12	6.323	5.942	6.677		24.429	28.693	39.349	26.068	26.477	26.056		29.266	30.841	30.899	33.121	33.386	33.273
	2300		7.376	8.932	8.273	6.72	5.719	6.931		26.294	29.199	42.554	27.371	27.213	26.163		30.515	31.232	30.435	30.859	30.774	31.784
	2350		9.964	9.271	6.47	5.966	6.537	5.524		25.455	28.964	36.557	27.225	28.183	27.182		30.029	30.634	31.546	31.699	31.613	32.513
	2400		6.662	9.589	6.665	6.168	5.441	6.662		26.08	29.623	38.562	29.391	24.5	26.337		32.483	30.371	32.028	32.819	32.12	33.844
	2450		8.826	10.712	7.877	6.79	5.27	6.229		25.104	29.816	38.76	27.087	26.91	27.261		32.745	29.266	32.19	32.574	32.074	34.833
	2500		8.493	9.558	7.541	7.388	4.706	6.866		25.708	31.305	37.204	28.256	25.952	27.872		31.747	34.167	31.4	33.264	32.083	33.804
	2550		7.758	8.533	8.109	6.094	5.157	7.227		28	29.657	41.901	29.962	25.064	25.476		32.291	31.229	33.917	32.535	32.913	35.037
	2600		8.389	8.105	7.468	6.296	5.957	5.832		28.296	31.671	33.286	28.198	25.891	27.045		31.024	33.389	32.581	32.642	32.581	32.263
	2650		7.568	9.274	8.435	6.631	4.019	5.466		25.504	30.637	40.46	27.515	27.728	26.971		30.634	31.741	33.939	36.215	32.486	34.46
	2700		8.289	11.002	6.384	7.101	5.753	6.671		26.019	33.768	38.348	28.543	28.629	27.151		33.163	32.886	32.242	32.224	33.722	34.616
	2750		7.727	9.439	8.353	6.403	5.887	6.351		26.099	30.899	38.556	30.292	27.472	28.278		32.416	32.745	31.775	33.112	34.695	34.537
	2800		8.322	8.783	6.763	6.686	6.137	6.461		27.216	31.238	45.828	28.47	27.103	27.853		34.241	33.673	33.487	36.783	32.013	37.149
	2850		7.864	9.711	7.309	4.852	4.639	5.93		25.818	31.418	41.656	27.988	27.203	27.881		31.934	35.345	35.675	33.6	34.006	34.381
	2900		7.77	8.881	6.885	6.802	6.976	5.728		28.03	33.319	44.293	29.733	28.107	29.547		33.463	34.619	35.538	36.734	33.514	37.741
	2950		6.604	8.701	6.952	6.494	6.573	5.89		29.15	33.441	43.216	30.429	25.897	26.855		33.405	34.683	33.148	33.774	34.045	38.544
	3000		8.53	8.282	6.482	5.923	5.536	5.051		26.52	30.701	37.906	30.515	28.36	28.79		33.279	32.141	33.762	34.525	33.203	36.572
	3050		8.807	6.799	7.614	5.539	6.079	6.235		27.609	33.658	43.851	30.942	30.402	26.16		34.528	34.106	34.18	37	34.32	35.193
	3100		7.706	7.434	7.855	5.063	6.009	6.046		27.383	34.5	42.798	33.224	30.206	27.634		33.719	32.73	33.249	35.907	34.964	36.761
	3150		6.949	8.267	6.781	6.143	5.307	5.383		29.422	32.159	44.879	30.347	30.011	27.89		33.298	32.855	36.292	36.728	36.069	37.729
	3200		7.007	6.827	7.785	6.894	6.186	6.793		27.911	32.01	44.934	29.907	28.967	26.395		33.621	35.367	34.518	38.184	33.612	38.306
	3250		7.437	7.748	6.036	5.939	6.345	5.966		28.65	33.755	42.841	28.387	28.833	28.143		35.388	35.828	33.676	39.398	38.232	36.856
	3300		7.742	7.047	7.162	5.948	6.213	6.14		27.71	33.066	43.851	29.559	28.113	27.438		35.056	37.451	36.88	39.798	37.088	38.464
	3350		8.56	8.484	8.105	6.763	5.298	6.918		27.084	33.459	37.982	30.609	30.112	27.414		34.927	35.59	36.551	38.586	37.396	38.531
F0= mean of the 4 first values before ATP injection
F0			7.37975	7.569	6.637	6.3065	6.52775	6.03875		13.2088	13.1135	13.729	13.8922	14.1755	13.4165		13.1705	14.765	14.046	14.4653	14.1788	13.8778
	Time (s)
	0		0.991226	0.88334	1.04098	1.07381	0.937383	0.811095		1.00714	1.03466	0.872678	0.985226	0.895136	0.948086		0.981967	1.0936	0.982273	0.932718	1.0917	0.969754
	50		0.918053	1.13133	1.07232	0.943154	0.948106	1.05817		0.951869	1.04167	0.953165	1.0259	1.04843	1.07457		1.01606	1.03095	1.00555	1.05971	0.972653	0.966007
	100		1.04204	1.00595	0.947717	0.970744	1.05932	0.972883		1.05052	0.958783	1.09141	1.03288	1.04286	0.959863		0.944687	0.936065	0.984693	0.979935	0.980834	1.0034
	150		1.04868	0.97939	0.938978	1.01229	1.05519	1.15786		0.99048	0.964884	1.08274	0.956001	1.01358	1.01748		1.05729	0.939384	1.02748	1.02764	0.954809	1.06083
	200		1.16237	1.24178	0.881422	0.999286	1.13469	0.915256		0.926961	0.933694	1.04676	1.03928	0.953476	0.891663		1.05357	1.00454	0.954435	0.909697	0.891687	1.00009
	250		0.999085	1.33743	1.03827	1.03655	1.00892	0.881308		1.00085	1.02162	0.949596	1.00876	0.998272	1.02769		1.0156	0.985303	0.928378	0.868772	0.992048	0.986039
	300		1.01724	1.30189	1.21305	0.994371	0.92191	1.00004		1.0032	0.971823	0.928036	1.15748	0.932172	1.06041		0.944687	0.951778	0.974014	1.00842	0.979776	0.981643
	350		1.0499	0.898269	1.17116	1.13867	0.820038	1.05916		1.05074	0.903649	1.129	1.04785	0.960813	0.862073		0.99199	0.953268	1.0692	1.05847	0.949802	0.926447
	400		1.29435	1.02048	1.19406	1.25474	0.843323	1.2953		0.90705	0.999962	1.29725	1.08672	0.990089	0.976931		1.0853	0.905113	1.00527	0.956568	0.923777	0.946479
	450		0.749754	1.03092	1.14766	1.0903	0.95791	1.0431		1.02561	0.932474	1.19302	1.17	0.852316	1.04744		0.97111	0.922045	0.996369	0.893866	0.991131	0.990434
	500		0.986619	1.13542	1.04008	1.03322	1.08828	1.0633		1.06051	0.912266	1.13584	1.04476	0.956298	0.995118		0.928894	0.878226	0.853624	0.955047	0.986617	0.902668
	550		0.945696	1.15881	1.06403	0.928566	0.920072	0.956655		1.01819	0.942083	1.01297	1.0318	0.88914	0.910297		0.995406	0.999932	1.03439	0.997079	0.917782	0.963629
	600		1.02348	1.08416	1.16935	1.05098	0.973842	1.04608		0.990026	0.98044	1.01872	0.992928	0.989454	1.02337		0.994723	0.986929	0.97316	0.861582	0.893873	0.972636
ATP inj	650		1.29598	1.20188	1.11963	1.00262	0.745739	1.14411		1.30126	1.40565	1.32107	1.3018	1.23403	1.32359		1.42432	1.28188	1.28143	1.31246	1.33531	1.48677
	700		1.10044	1.15669	1.23911	1.06366	0.818659	0.916249		1.42186	1.41892	1.2317	1.38415	1.30803	1.20717		1.45651	1.49252	1.35925	1.50125	1.53272	1.45881
	750		1.12145	1.10834	1.1564	0.972647	1.00234	0.865245		1.49204	1.41541	1.22121	1.4046	1.33646	1.2024		1.53252	1.44396	1.59804	1.55801	1.53892	1.53735
	800		1.13974	1.06315	1.08513	0.905415	0.932174	0.981495		1.447	1.454	1.52131	1.5256	1.248	1.19763		1.52029	1.63143	1.40901	1.46772	1.6115	1.60819
	850		1.17484	0.885057	1.03827	1.03798	1.06361	0.800994		1.39476	1.43051	1.60667	1.5333	1.49152	1.28036		1.57845	1.63264	1.51068	1.56264	1.56128	1.61366
	900		0.959382	1.04426	1.12099	0.939824	0.861553	1.07638		1.52119	1.55245	1.42261	1.50652	1.42909	1.28655		1.61755	1.49766	1.5524	1.65548	1.64182	1.72557
	950		1.0289	1.15075	1.11406	1.02497	0.960668	1.04856		1.61128	1.47962	1.60288	1.55576	1.37865	1.41117		1.60556	1.47166	1.58451	1.62451	1.56967	1.68493
	1000		1.09421	0.97569	1.06946	0.764132	1.14863	0.938936		1.4479	1.4312	1.80654	1.7319	1.53843	1.40506		1.63684	1.58056	1.67756	1.5793	1.63449	1.72622
	1050		0.987974	1.15233	1.06765	0.836121	0.955153	0.999048		1.57751	1.53941	1.57025	1.57793	1.42732	1.42437		1.73896	1.56404	1.67322	1.72551	1.71947	1.72031
	1100		0.906941	1.07002	1.18774	0.953778	0.952702	1.02587		1.44215	1.54688	1.81783	1.43555	1.45018	1.43711		1.80965	1.63468	1.65755	1.62935	1.61897	1.83819
	1150		1.0644	1.17453	1.16016	0.948862	0.997587	0.905651		1.40013	1.62855	1.85695	1.46722	1.50894	1.47348		1.84678	1.67545	1.60409	1.57177	1.65473	1.70647
	1200		0.880789	1.05562	1.00377	1.18465	0.761978	1.16696		1.4694	1.62527	1.89941	1.7666	1.41547	1.51671		1.64215	1.67064	1.71729	1.89578	1.79141	1.70604
	1250		1.07646	1.30466	1.02863	1.08586	0.942898	0.82633		1.57774	1.55855	1.92279	1.5608	1.57934	1.45351		1.71649	1.63095	1.69842	1.73568	1.73027	1.80937
	1300		1.22321	1.19871	1.15459	1.22857	0.916242	1.0835		1.54193	1.76818	1.93947	1.57591	1.56509	1.5267		1.8669	1.78991	1.74448	1.74155	1.8185	1.85354
	1350		0.970087	1.09222	1.23233	0.993419	1.03788	1.02339		1.49832	1.62947	2.1279	1.70707	1.70978	1.44278		1.78695	1.78557	1.78684	1.78566	1.83592	1.90132
	1400		0.817507	1.3192	1.06449	0.913185	0.773314	1.06678		1.54428	1.59995	2.1644	1.56339	1.60749	1.54929		1.77563	1.79695	1.82073	1.86454	1.82301	2.06885
	1450		1.16034	1.24468	1.26488	1.08349	0.9622	1.01279		1.68616	1.63694	1.86583	1.59528	1.79204	1.38799		1.87502	1.59939	1.78855	1.86205	1.83338	1.95183
	1500		0.973475	1.15352	1.16061	0.880203	0.804565	1.13815		1.49022	1.72936	2.19659	1.48788	1.61871	1.50218		1.87267	1.74961	1.80678	1.96519	2.03396	1.86435
	1550		0.982147	1.15352	1.16694	1.00801	0.786335	0.983978		1.715	1.73325	2.4296	1.65524	1.6441	1.55108		2.04859	1.89346	1.76726	1.86544	1.92055	1.98195
	1600		1.10708	1.13661	1.15368	1.06366	1.03359	1.08251		1.48697	1.84871	2.12463	1.65769	1.57822	1.63135		2.00896	1.63617	1.93956	1.94646	1.93325	1.98901
	1650		0.868051	1.38578	1.06675	1.10616	0.725978	0.982488		1.65307	1.7938	2.47629	1.70995	1.74251	1.71893		2.09605	1.97034	1.95194	1.81393	1.97218	2.03037
	1700		1.14624	1.22368	1.12656	1.1309	0.74191	0.92486		1.72401	1.94113	2.49268	1.67237	1.62816	1.60429		2.17251	1.68866	1.96348	2.12468	2.05053	2.08708
	1750		1.11494	1.24349	1.05801	1.12598	0.770863	0.990934		1.81183	1.89667	2.15485	1.75234	1.63747	1.58834		2.01336	1.95279	1.81703	1.90678	1.93148	2.05437
	1800		1.12768	1.2205	1.08287	0.849758	0.92191	1.20886		1.66306	1.8243	2.66676	1.72067	1.59162	1.66139		2.16233	1.86393	2.04208	2.03163	1.96336	1.99672
	1850		0.817507	1.13251	1.07142	0.892254	0.848072	1.26334		1.81024	2.03439	2.29886	1.87291	1.8721	1.66892		2.03075	1.98794	2.06016	2.24324	1.98381	2.07173
	1900		0.894881	1.40996	1.00889	1.10759	1.0247	1.05071		1.85551	1.97651	2.62474	1.80374	1.94335	1.66638		2.19938	2.06461	2.14986	2.2019	2.20055	2.2263
	1950		1.04787	0.980182	1.02531	0.983271	1.07434	1.11894		1.85483	2.05208	2.63471	1.75033	1.69341	1.69366		2.19779	2.02824	2.15442	2.07573	2.12007	2.22435
	2000		1.12849	1.13384	1.11873	0.885594	1.04201	0.973877		1.84529	2.05048	2.22085	1.78906	1.69426	1.76469		2.06826	2.01788	2.09839	2.05403	2.17389	2.0757
	2050		1.06359	1.23134	1.09658	1.03893	0.972004	1.06131		1.88693	1.94509	2.67878	1.96368	1.60255	1.68121		2.1637	1.90715	2.12181	2.2899	2.15167	2.307
	2100		1.07023	1.28181	1.02034	0.885119	0.990234	0.930822		1.78177	2.13284	2.77282	1.83628	1.71535	1.74442		2.11997	2.00941	2.09732	2.14811	2.19413	2.16519
	2150		0.990413	1.25842	1.13847	0.924284	0.826625	1.033		1.70508	2.0212	2.78877	1.84858	1.67641	1.80785		2.14335	2.18198	2.07945	1.98317	2.15901	2.30787
	2200		1.13351	1.08337	1.34036	1.08444	0.871357	1.1663		1.86127	2.18264	2.87261	1.92611	1.66266	1.87336		2.2766	2.14731	2.2657	2.27131	2.23567	2.36811
	2250		1.01643	1.33333	1.07277	1.00262	0.910268	1.10569		1.84946	2.18805	2.86612	1.87644	1.8678	1.94209		2.22209	2.08879	2.19984	2.28969	2.35465	2.39758
	2300		0.999492	1.18008	1.2465	1.06557	0.876106	1.14775		1.99065	2.22664	3.09957	1.97024	1.91972	1.95006		2.31692	2.11527	2.16681	2.13332	2.17043	2.29028
	2350		1.35018	1.22486	0.974838	0.946008	1.00142	0.914759		1.92713	2.20872	2.66276	1.95973	1.98815	2.02601		2.28002	2.07477	2.24591	2.19139	2.2296	2.34281
	2400		0.902741	1.26688	1.00422	0.978039	0.833518	1.10321		1.97445	2.25897	2.8088	2.11564	1.72833	1.96303		2.46635	2.05696	2.28022	2.26882	2.26536	2.43872
	2450		1.19598	1.41525	1.18683	1.07667	0.807323	1.0315		1.90056	2.27369	2.82322	1.94979	1.89835	2.0319		2.48624	1.98212	2.29176	2.25188	2.26212	2.50999
	2500		1.15085	1.26278	1.13621	1.17149	0.720922	1.13699		1.94629	2.38723	2.70988	2.03394	1.83076	2.07744		2.41046	2.31405	2.23551	2.29958	2.26275	2.43584
	2550		1.05126	1.12736	1.22179	0.966305	0.790012	1.19677		2.11981	2.26156	3.05201	2.15674	1.76812	1.89886		2.45177	2.11507	2.41471	2.24918	2.32129	2.52469
	2600		1.13676	1.07082	1.12521	0.998335	0.912566	0.965763		2.14222	2.41514	2.4245	2.02976	1.82646	2.0158		2.35557	2.26136	2.31959	2.25658	2.29788	2.3248
	2650		1.02551	1.22526	1.27091	1.05145	0.615679	0.905154		1.93084	2.33629	2.94705	1.9806	1.95605	2.01029		2.32596	2.14975	2.41628	2.50359	2.29118	2.48311
	2700		1.12321	1.45356	0.96188	1.12598	0.881314	1.1047		1.96983	2.57506	2.79321	2.0546	2.01961	2.0237		2.51798	2.22729	2.29546	2.22768	2.37835	2.49435
	2750		1.04705	1.24706	1.25855	1.0153	0.901842	1.05171		1.97589	2.35627	2.80836	2.1805	1.93799	2.1077		2.46126	2.21774	2.26221	2.28907	2.44697	2.48866
	2800		1.12768	1.16039	1.01898	1.06018	0.94014	1.06992		2.06045	2.38213	3.33804	2.04934	1.91196	2.07603		2.59983	2.2806	2.3841	2.54285	2.25782	2.67687
	2850		1.06562	1.283	1.10125	0.769365	0.710658	0.981991		1.95461	2.39585	3.03416	2.01465	1.91902	2.07811		2.42466	2.39384	2.53987	2.32281	2.39838	2.47742
	2900		1.05288	1.17334	1.03737	1.07857	1.06867	0.948541		2.12208	2.54082	3.22624	2.14026	1.98279	2.20229		2.54075	2.34467	2.53012	2.53947	2.36368	2.71953
	2950		0.894881	1.14956	1.04746	1.02973	1.00693	0.975367		2.20687	2.55012	3.14779	2.19036	1.82688	2.00164		2.53635	2.349	2.35996	2.33484	2.40113	2.7774
	3000		1.15587	1.0942	0.976646	0.93919	0.848072	0.836431		2.00776	2.34118	2.76102	2.19655	2.00063	2.14587		2.52678	2.17684	2.40367	2.38675	2.34174	2.6353
	3050		1.1934	0.898269	1.14721	0.8783	0.931255	1.0325		2.09021	2.56667	3.19404	2.22728	2.14469	1.94984		2.62162	2.30992	2.43343	2.55785	2.42052	2.53593
	3100		1.04421	0.982164	1.18352	0.802822	0.920532	1.0012		2.0731	2.63088	3.11734	2.39155	2.13086	2.0597		2.56019	2.21673	2.36715	2.48229	2.46594	2.64892
	3150		0.941631	1.09222	1.0217	0.974074	0.812991	0.89141		2.22746	2.45236	3.26892	2.18446	2.1171	2.07878		2.52823	2.22519	2.5838	2.53905	2.54388	2.71867
	3200		0.94949	0.901969	1.17297	1.09316	0.947647	1.1249		2.11307	2.441	3.27293	2.15278	2.04346	1.96735		2.55275	2.39533	2.4575	2.63971	2.37059	2.76025
	3250		1.00776	1.02365	0.909447	0.941727	0.972004	0.987953		2.16902	2.57406	3.12047	2.04337	2.034	2.09764		2.68691	2.42655	2.39755	2.72363	2.69643	2.65576
	3300		1.04909	0.931034	1.0791	0.943154	0.951783	1.01677		2.09785	2.52152	3.19404	2.12773	1.98321	2.04509		2.66171	2.53647	2.62566	2.75128	2.61575	2.77163
	3350		1.15993	1.12089	1.22118	1.07239	0.811612	1.1456		2.05046	2.55149	2.76655	2.20331	2.12423	2.0433		2.65191	2.41043	2.60224	2.6675	2.63747	2.77646
Exp 3	Time (s)
	0		12.622	12.015	14.178	11.594	10.382	11.761		15.063	12.457	12.033	12.72	12.17	10.446		12.57	11.899	12.793	14.679	13.943	13.541
	50		12.195	11.353	18.686	10.635	11.148	10.675		13.562	14.23	12.332	13.327	8.899	11.542		13.47	12.613	13.785	14.819	13.336	14.474
	100		12.65	12.628	18.958	11.469	11.783	11.749		15.417	14.468	11.942	14.188	11.264	10.785		14.639	13.184	11.996	14.584	13.358	14.917
	150		11.389	12.753	18.451	9.439	11.636	11.261		13.11	14.398	13.977	12.582	11.38	12.244		14.578	14.554	12.259	14.685	13.47	13.171
	200		12.033	11.908	13.077	11.493	10.629	11.81		12.762	13.87	12.149	10.876	10.507	11.328		12.985	13.443	13.589	14.273	12.79	14.92
	250		11.499	13.44	20.779	12.714	11.047	11.139		14.352	12.415	12.103	13.144	11.789	9.824		13.412	14.853	13.947	14.587	14.197	13.364
	300		13.297	12.234	15.726	12.033	11.856	11.319		13.535	12.875	12.503	12.277	12.082	11.179		14.297	14.035	14.404	15.137	13.94	16.196
	350		13.171	12.296	23.541	13.281	10.269	13.04		13.171	12.82	13.425	14.224	11.761	10.812		13.3	13.174	14.221	13.504	12.659	14.999
	400		11.084	12.308	24.472	12.244	11.52	11.871		16.336	13.654	13.412	13.04	12.262	11.774		13.394	13.873	14.978	15.231	13.284	14.539
	450		11.505	12.601	19.897	12.35	11.026	11.029		14.282	13.455	14.651	12.762	11.02	11.807		12.103	13.361	13.916	15.46	12.778	14.554
	500		14.31	12.695	20.999	11.008	10.989	11.618		13.91	14.807	14.24	14.014	12.027	9.683		14.163	12.686	14.777	14.389	13.879	15.643
	550		13.263	15.155	12.622	12.646	11.13	12.646		14.685	13.696	12.418	14.551	13.101	12.006		14.584	13.089	14.667	13.901	14.169	15.302
	600		13.925	13.354	24.014	10.999	12.234	12.161		14.038	13.138	11.981	14.786	11.798	11.588		14.493	15.097	14.899	15.717	13.947	16.351
	650		15.677	14.322	33.252	13.095	13.635	13.004		21.387	16.998	15.442	16.818	13.94	14.352		18.784	19.76	19.574	19.44	18.25	17.78
	700		15.808	12.921	16.873	12.653	12.784	14.182		18.57	17.105	17.538	17.053	16.095	15.988		18.42	17.853	19.366	20.132	17.654	19.504
	750		16.486	15.677	34.189	12.64	11.884	11.896		18.03	18.994	15.781	15.97	14.151	14.227		20.688	19.968	21.564	22.122	19.254	18.726
	800		16.055	17.444	34.225	14.664	12.482	13.147		19.135	18.024	16.898	16.519	14.273	15.472		22.638	22.47	22.617	24.442	18.747	19.879
	850		16.174	16.861	34.967	13.278	13.156	13.348		17.117	18.021	17.773	15.512	14.996	15.222		21.808	23.975	22.427	24.551	19.894	19.119
	900		14.929	15.778	37.561	14.096	13.37	14.139		18.79	18.835	19.266	16.397	15.518	14.432		23.508	23.639	23.325	23.239	20.673	20.557
	950		13.104	17.603	37.216	13.812	13.165	13.196		17.111	17.859	17.578	16.882	13.733	15.225		23.77	24.78	22.83	25.809	21.613	21.539
	1000		15.494	17.487	32.88	12.192	11.639	12.311		18.845	19.699	17.001	18.277	14.413	16.275		24.789	23.712	25.07	25.027	21.79	21.875
	1050		16.537	16.858	35.907	13.336	13.083	12.543		18.729	19.263	18.53	18.652	16.635	16.382		25.61	24.133	22.391	23.816	23.035	21.378
	1100		15.701	17.145	39.728	14.456	13	14.609		18.457	19.321	19.931	17.963	15.39	16.879		25.336	23.642	26.144	26.114	25.418	22.525
	1150		15.213	17.102	41.965	14.365	12.787	13.425		20.505	19.891	17.56	17.172	15.973	17.136		27.554	25.891	25.345	25.748	23.962	21.82
	1200		15.854	17.816	41.782	14.032	12.427	14.569		18.097	20.886	15.936	18.43	16.101	17.77		26.038	25.702	25.104	26.788	24.625	21.729
	1250		15.091	16.577	41.977	13.907	13.702	13.29		18.542	19.971	17.123	18.347	16.443	17.56		24.466	26.233	25.937	28.268	24.133	20.773
	1300		14.88	16.55	43.335	14.685	13.37	12.631		19.406	20.004	18.851	19.788	16.525	18.118		25.586	25.851	26.068	25.873	24.109	23.083
	1350		14.88	17.874	40.073	14.725	12.25	11.438		20.062	18.466	17.871	18.875	16.47	17.197		27.86	25.449	26.492	26.736	25.299	23.45
	1400		15.295	19.028	45.746	13.202	14.258	12.891		20.908	20.178	18.304	19.55	16.348	17.694		26.724	26.624	25.83	26.968	24.89	22.287
	1450		16.461	18.671	47.672	15.155	13.443	12.21		17.889	20.282	19.04	17.789	16.953	16.76		25.275	25.446	28.83	28.665	25.562	23.05
	1500		15.256	19.528	47.717	12.695	13.361	12.524		19.772	19.919	18.665	19.019	17.27	16.65		27.405	26.343	26.688	28.134	26.987	22.131
	1550		16.409	16.693	47.433	13.467	11.816	12.268		19.434	17.77	18.674	19.397	17.786	18.689		28.564	25.534	26.556	27.353	25.616	23.395
	1600		14.804	18.613	47.513	12.57	12.161	12.851		20.062	20.2	20.319	19.873	17.535	17.905		28.04	28.473	27.356	28.653	26.941	23.767
	1650		13.245	19.547	50.323	13.766	12.314	12.051		21.655	20.929	20.288	17.624	15.57	18.338		30.301	29.877	29.471	29.279	26.898	23.639
	1700		15.576	18.182	50.009	13.593	12.091	11.304		17.92	20.306	16.623	20.032	18.463	17.511		29.251	28.293	28.9	29.26	28.061	23.752
	1750		15.616	20.483	50.388	15.451	12.695	10.489		21.078	18.213	19.098	19.885	17.651	19.47		28.537	29.446	28.564	29.355	28.375	24.274
	1800		15.231	20.633	50.989	12.408	12.875	11.133		18.771	21.399	18.643	20.407	17.209	19.202		31.085	29.837	29.315	31.317	27.484	24.127
	1850		13.885	19.733	53.159	12.991	12.119	12.479		20.749	21.591	20.435	18.335	18.393	18.604		30.121	30.164	28.723	30.557	28.391	25.116
	1900		14.951	20.584	51.758	13.11	13.351	12.119		19.974	21.457	19.077	20.267	19.058	19.055		29.037	31.796	30.035	32.199	25.958	25.824
	1950		15.652	20.715	52.829	13.235	12.973	11.658		20.175	22.156	19.162	20.566	19.949	19.806		29.755	28.391	30.322	31.723	28.528	23.233
	2000		15.585	18.503	53.83	14.047	13.76	11.069		20.026	22.885	19.046	19.821	17.972	19.504		31.216	31.171	29.883	32.434	27.899	24.655
	2050		15.585	20.493	54.15	14.023	12.048	11.792		19.611	21.756	20.767	21.234	18.79	19.54		32.138	29.517	32.056	33.521	28.363	23.172
	2100		16.91	20.352	53.012	14.444	13.824	11.139		21.396	23.666	20.19	20.847	19.611	16.824		33.53	31.522	31.079	33.682	30.722	25.577
	2150		16.937	20.078	53.751	14.017	14.087	12.778		21.149	23.538	19.299	21.738	16.907	20.105		30.383	30.322	34.415	32.825	31.058	25.891
	2200		15.408	23.251	53.68	14.078	12.817	12.262		19.046	21.423	19.421	20.569	20.178	19.489		32.404	30.313	30.573	33.563	29.953	25.586
	2250		15.399	20.877	56.235	13.477	11.212	11.911		21.375	20.984	19.684	21.213	18.164	20.19		34.369	32.056	31.934	33.264	29.663	26.648
	2300		14.392	24.319	54.852	12.784	13.303	13.08		20.398	21.582	21.155	18.375	19.196	18.738		33.514	31.772	29.987	33.081	31.595	26.212
	2350		15.768	22.775	55.685	11.758	12.338	11.67		21.359	22.339	19.888	21.796	19.897	21.027		32.898	30.948	32.141	34.274	29.73	27.924
	2400		14.386	24.261	56.946	13.663	11.511	12.808		19.849	21.701	21.1	23.343	18.936	20.151		33.743	31.458	32.181	33.426	29.285	27.667
	2450		14.957	20.175	59.375	12.778	13.272	12.393		19.904	24.2	19.803	21.89	18.921	20.334		31.647	32.394	32.532	34.204	33.008	26.334
	2500		15.219	20.584	55.005	13.675	11.832	12.885		21.417	21.96	24.466	21.735	20.84	20.7		32.941	33.264	34.827	35.815	30.405	26.55
	2550		15.35	21.808	61.026	12.531	14.548	10.59		21.094	22.22	21.594	22.232	19.897	19.128		35.08	33.234	32.245	34.204	31.598	28.006
	2600		14.853	18.863	61.197	12.808	13.214	12.393		21.79	23.746	21.42	21.674	18.784	22.018		35.547	31.58	34.506	35.547	33.203	27.203
	2650		15.314	20.712	62.656	13.901	13.37	11.7		21.887	23.822	22.025	22.977	19.141	20.84		32.584	33.807	34.647	33.99	32.755	25.974
	2700		15.784	21.826	55.771	14.529	13.315	12.769		22.971	25.101	22.449	22.137	20.63	22.787		35.257	33.359	33.661	36.823	31.888	28.009
	2750		15.363	22.055	64.081	14.355	12.006	13.47		22.089	25.061	21.121	22.449	20.456	21.338		35.489	35.303	33.731	35.687	33.542	27.051
	2800		16.876	20.978	56.738	12.65	12.906	13.44		20.7	24.835	21.506	22.079	21.222	21.994		35.425	34.119	35.098	35.022	32.037	29.178
	2850		14.468	22.278	57.797	13.708	13.181	10.931		23.578	24.139	21.606	23.669	20.752	20.66		35.696	33.679	33.984	37.759	33.173	27.713
	2900		15.512	21.475	61.578	14.032	12.201	12.924		21.509	23.221	20.306	22.748	20.517	22.449		35.153	33.453	35.413	36.438	34.122	27.347
	2950		14.407	19.992	57.355	13.333	11.154	12.65		21.289	24.393	22.311	23.718	21.716	19.931		36.514	34.729	37.112	36.786	34.927	28.763
	3000		17.044	21.24	59.827	15.073	12.857	11.533		22.141	23.41	22.61	23.288	20.462	22.681		36.444	35.535	36.85	34.988	33.328	29.037
	3050		15.128	19.861	55.82	13.3	12.979	12.381		20.432	22.794	22.711	21.628	20.175	21.179		38.785	35.696	35.22	37.61	34.351	27.856
	3100		15.082	19.244	64.334	15.182	12.784	12.485		22.128	23.325	21.28	23.386	20.978	20.724		34.845	33.786	34.775	38.956	35.211	29.517
	3150		15.457	18.454	62.878	15.161	11.456	13.306		21.497	23.569	21.393	21.252	23.544	21.738		36.642	37.82	36.072	38.397	34.549	29.056
	3200		16.763	21.677	60.895	14.49	12.268	11.984		20.361	23.557	23.065	23.068	21.597	21.787		36.603	36.435	37.616	37.952	35.196	27.191
	3250		15.796	21.002	67.883	14.133	11.578	12.39		22.128	24.802	22.095	23.459	20.19	24.963		36.655	36.218	37.067	37.973	35.205	28.806
	3300		13.565	17.441	60.901	14.285	12.775	11.267		23.215	25.269	22.702	22.827	22.241	24.03		37.283	35.385	37.927	38.361	36.398	29.257
	3350		15.173	16.302	68.326	13.879	11.188	12.201		20.804	27.545	23.608	24.82	23.041	22.766		36.365	37.408	37.448	38.696	35.867	28.711
F0= mean of the 4 first values before ATP injection
F0			12.214	12.1873	17.5682	10.7843	11.2372	11.3615		14.288	13.8882	12.571	13.2043	10.9283	11.2542		13.8143	13.0625	12.7082	14.6918	13.5267	14.0258
	Time (s)
	0		1.0334	0.985866	0.807024	1.07509	0.923892	1.03516		1.05424	0.896945	0.957203	0.963326	1.11363	0.928183		0.90993	0.910928	1.00667	0.999132	1.03077	0.965439
	50		0.998444	0.931547	1.06362	0.98616	0.992058	0.939577		0.949188	1.02461	0.980988	1.0093	0.814312	1.02557		0.97508	0.965589	1.08473	1.00866	0.985898	1.03196
	100		1.0357	1.03616	1.07911	1.0635	1.04857	1.03411		1.07902	1.04174	0.949964	1.0745	1.03072	0.958305		1.0597	1.0093	0.943954	0.992666	0.987525	1.06354
	150		0.932455	1.04642	1.05025	0.875258	1.03548	0.991154		0.917553	1.0367	1.11184	0.952875	1.04134	1.08794		1.05529	1.11418	0.964649	0.999541	0.995805	0.939059
	200		0.985181	0.977087	0.744354	1.06572	0.945872	1.03948		0.893197	0.998686	0.966431	0.823674	0.961453	1.00655		0.939971	1.02913	1.06931	0.971498	0.945534	1.06376
	250		0.941461	1.10279	1.18276	1.17894	0.98307	0.980416		1.00448	0.893921	0.962771	0.995437	1.07876	0.872915		0.970882	1.13707	1.09748	0.99287	1.04955	0.952819
	300		1.08867	1.00384	0.895138	1.11579	1.05506	0.996259		0.947298	0.927043	0.994591	0.929776	1.10558	0.993314		1.03495	1.07445	1.13344	1.03031	1.03055	1.15473
	350		1.07835	1.00892	1.33997	1.23152	0.913836	1.14774		0.921823	0.923082	1.06793	1.07723	1.0762	0.960704		0.962774	1.00854	1.11904	0.919155	0.935849	1.06939
	400		0.907483	1.00991	1.39297	1.13536	1.02516	1.04484		1.14334	0.983133	1.0669	0.987561	1.12205	1.04618		0.969579	1.06205	1.1786	1.0367	0.982054	1.03659
	450		0.941952	1.03395	1.13255	1.14519	0.981201	0.970734		0.99958	0.968805	1.16546	0.966507	1.0084	1.04911		0.876124	1.02285	1.09504	1.05229	0.944647	1.03766
	500		1.17161	1.04166	1.19528	1.02075	0.977908	1.02258		0.973544	1.06615	1.13277	1.06132	1.10054	0.860386		1.02525	0.971177	1.16279	0.979393	1.02604	1.11531
	550		1.08589	1.24351	0.718455	1.17264	0.990456	1.11306		1.02779	0.986157	0.987829	1.10199	1.19882	1.0668		1.05572	1.00203	1.15413	0.946177	1.04748	1.09099
	600		1.14009	1.09574	1.3669	1.01991	1.0887	1.07037		0.982503	0.94598	0.953067	1.11979	1.07959	1.02966		1.04913	1.15575	1.17239	1.06978	1.03107	1.16578
ATP inj	650		1.28353	1.17516	1.89273	1.21427	1.21338	1.14457		1.49685	1.22391	1.22838	1.27368	1.27559	1.27525		1.35976	1.51273	1.54026	1.32319	1.34918	1.26767
	700		1.29425	1.06021	0.960426	1.17329	1.13764	1.24825		1.29969	1.23162	1.39512	1.29148	1.47279	1.42062		1.33341	1.36674	1.52389	1.37029	1.30512	1.39059
	750		1.34976	1.28634	1.94607	1.17208	1.05755	1.04704		1.2619	1.36763	1.25535	1.20946	1.2949	1.26414		1.49758	1.52865	1.69685	1.50574	1.4234	1.33512
	800		1.31448	1.43133	1.94812	1.35976	1.11077	1.15715		1.33924	1.29779	1.3442	1.25104	1.30606	1.37477		1.63874	1.72019	1.77971	1.66365	1.38592	1.41732
	850		1.32422	1.3835	1.99035	1.23124	1.17075	1.17484		1.198	1.29757	1.41381	1.17477	1.37222	1.35256		1.57866	1.83541	1.76476	1.67107	1.47072	1.36314
	900		1.22229	1.29463	2.138	1.30709	1.18979	1.24447		1.31509	1.35618	1.53257	1.2418	1.41999	1.28236		1.70172	1.80968	1.83542	1.58177	1.52831	1.46566
	950		1.07287	1.44438	2.11837	1.28076	1.17155	1.16147		1.19758	1.28591	1.3983	1.27853	1.25665	1.35282		1.72069	1.89703	1.79647	1.7567	1.5978	1.53568
	1000		1.26854	1.43486	1.87156	1.13054	1.03575	1.08357		1.31894	1.41839	1.3524	1.38418	1.31888	1.44612		1.79445	1.81527	1.97273	1.70347	1.61088	1.55963
	1050		1.35394	1.38325	2.04386	1.23662	1.16425	1.10399		1.31082	1.387	1.47403	1.41258	1.5222	1.45563		1.85388	1.8475	1.76193	1.62105	1.70292	1.5242
	1100		1.28549	1.4068	2.26135	1.34047	1.15687	1.28583		1.29178	1.39118	1.58547	1.3604	1.40828	1.49979		1.83405	1.80991	2.05725	1.77746	1.87909	1.60597
	1150		1.24554	1.40327	2.38868	1.33204	1.13791	1.18162		1.43512	1.43222	1.39687	1.30049	1.46162	1.52262		1.99461	1.98209	1.99437	1.75255	1.77145	1.55571
	1200		1.29802	1.46186	2.37827	1.30116	1.10588	1.28231		1.26659	1.50386	1.26768	1.39576	1.47334	1.57896		1.88487	1.96762	1.97541	1.82334	1.82047	1.54922
	1250		1.23555	1.36019	2.38937	1.28957	1.21934	1.16974		1.29773	1.43798	1.3621	1.38948	1.50463	1.5603		1.77107	2.00827	2.04096	1.92407	1.78409	1.48106
	1300		1.21827	1.35798	2.46667	1.36171	1.18979	1.11174		1.3582	1.44035	1.49956	1.49861	1.51214	1.60988		1.85215	1.97902	2.05127	1.76106	1.78232	1.64576
	1350		1.21827	1.46661	2.28099	1.36542	1.09012	1.00673		1.40412	1.32961	1.42161	1.42946	1.5071	1.52804		2.01676	1.94825	2.08463	1.8198	1.87029	1.67192
	1400		1.25225	1.5613	2.6039	1.22419	1.26882	1.13462		1.46333	1.45288	1.45605	1.48058	1.49594	1.57221		1.93452	2.0382	2.03254	1.83559	1.84006	1.58901
	1450		1.34772	1.53201	2.71353	1.40529	1.19629	1.07468		1.25203	1.46037	1.5146	1.34722	1.5513	1.48922		1.82963	1.94802	2.26861	1.9511	1.88974	1.64341
	1500		1.24906	1.60233	2.71609	1.17718	1.18899	1.10232		1.38382	1.43423	1.48477	1.44037	1.58031	1.47944		1.98382	2.01669	2.10005	1.91495	1.99508	1.57788
	1550		1.34346	1.36971	2.69993	1.24877	1.0515	1.07979		1.36016	1.2795	1.48548	1.469	1.62752	1.66062		2.06772	1.95476	2.08967	1.86179	1.89373	1.668
	1600		1.21205	1.52725	2.70448	1.16559	1.0822	1.1311		1.40412	1.45447	1.61634	1.50505	1.60456	1.59095		2.02979	2.17975	2.15262	1.95028	1.99168	1.69453
	1650		1.08441	1.60389	2.86443	1.27649	1.09582	1.06069		1.51561	1.50696	1.61387	1.33472	1.42475	1.62943		2.19346	2.28723	2.31904	1.99289	1.9885	1.6854
	1700		1.27526	1.49189	2.84656	1.26045	1.07597	0.994939		1.2542	1.4621	1.32233	1.51709	1.68947	1.55595		2.11745	2.16597	2.27411	1.99159	2.07448	1.69346
	1750		1.27853	1.68069	2.86813	1.43274	1.12972	0.923206		1.47522	1.3114	1.51921	1.50595	1.61517	1.73001		2.06577	2.25424	2.24767	1.99806	2.0977	1.73067
	1800		1.24701	1.693	2.90234	1.15057	1.14574	0.979888		1.31376	1.5408	1.48302	1.54549	1.57473	1.7062		2.25021	2.28417	2.30677	2.1316	2.03183	1.72019
	1850		1.13681	1.61915	3.02586	1.20463	1.07847	1.09836		1.4522	1.55462	1.62557	1.38857	1.68307	1.65306		2.18043	2.30921	2.26019	2.07987	2.09888	1.79071
	1900		1.22409	1.68898	2.94611	1.21566	1.1881	1.06667		1.39796	1.54498	1.51754	1.53488	1.74392	1.69314		2.10196	2.43414	2.36343	2.19164	1.91901	1.84118
	1950		1.28148	1.69973	3.00707	1.22725	1.15446	1.0261		1.41202	1.59531	1.5243	1.55753	1.82545	1.75987		2.15394	2.17347	2.38601	2.15924	2.10901	1.65645
	2000		1.27599	1.51823	3.06405	1.30255	1.2245	0.974255		1.4016	1.6478	1.51507	1.50111	1.64455	1.73303		2.2597	2.3863	2.35146	2.20763	2.06251	1.75784
	2050		1.27599	1.68151	3.08226	1.30032	1.07215	1.03789		1.37255	1.5665	1.65198	1.60812	1.7194	1.73623		2.32644	2.25967	2.52246	2.28162	2.09681	1.6521
	2100		1.38448	1.66994	3.01749	1.33936	1.23019	0.980416		1.49748	1.70403	1.60608	1.57881	1.79452	1.4949		2.4272	2.41317	2.44558	2.29258	2.2712	1.82357
	2150		1.38669	1.64746	3.05955	1.29977	1.2536	1.12468		1.48019	1.69481	1.5352	1.64629	1.54709	1.78644		2.1994	2.3213	2.70808	2.23425	2.29604	1.84596
	2200		1.2615	1.90781	3.05551	1.30542	1.14058	1.07926		1.33301	1.54253	1.5449	1.55776	1.84641	1.7317		2.34569	2.32061	2.40576	2.28448	2.21435	1.82422
	2250		1.26077	1.71302	3.20094	1.24969	0.997753	1.04837		1.49601	1.51092	1.56583	1.60653	1.66211	1.79399		2.48794	2.45405	2.51286	2.26413	2.19291	1.89993
	2300		1.17832	1.99545	3.12222	1.18543	1.18383	1.15126		1.42763	1.55398	1.68284	1.3916	1.75655	1.66497		2.42605	2.43231	2.35965	2.25167	2.33574	1.86885
	2350		1.29098	1.86876	3.16964	1.09029	1.09796	1.02715		1.49489	1.60848	1.58205	1.65068	1.82069	1.86836		2.38145	2.36922	2.52914	2.33287	2.19787	1.99091
	2400		1.17783	1.99069	3.24142	1.26694	1.02436	1.12732		1.38921	1.56254	1.67847	1.76784	1.73276	1.79052		2.44262	2.40827	2.53229	2.27515	2.16497	1.97259
	2450		1.22458	1.65542	3.37968	1.18488	1.18107	1.09079		1.39306	1.74248	1.57529	1.6578	1.73138	1.80678		2.2909	2.47992	2.55991	2.32811	2.4402	1.87755
	2500		1.24603	1.68898	3.13093	1.26805	1.05293	1.13409		1.49895	1.58119	1.94623	1.64606	1.90698	1.83931		2.38457	2.54653	2.7405	2.43776	2.24777	1.89295
	2550		1.25675	1.78941	3.47365	1.16197	1.29462	0.932095		1.47634	1.59991	1.71776	1.6837	1.82069	1.69962		2.53941	2.54423	2.53733	2.32811	2.33596	1.99676
	2600		1.21606	1.54777	3.48339	1.18766	1.17591	1.09079		1.52506	1.70979	1.70392	1.64144	1.71885	1.95642		2.57321	2.41761	2.71524	2.41952	2.45462	1.9395
	2650		1.25381	1.69948	3.56643	1.28901	1.18979	1.02979		1.53184	1.71526	1.75205	1.74012	1.75152	1.85174		2.35872	2.5881	2.72634	2.31354	2.4215	1.85188
	2700		1.29229	1.79089	3.17453	1.34724	1.1849	1.12388		1.60771	1.80736	1.78578	1.67651	1.88777	2.02475		2.55222	2.5538	2.64875	2.50637	2.3574	1.99697
	2750		1.25782	1.80968	3.64755	1.33111	1.06841	1.18558		1.54598	1.80448	1.68014	1.70013	1.87185	1.89599		2.56901	2.70262	2.65426	2.42905	2.47968	1.92867
	2800		1.38169	1.72131	3.22958	1.17301	1.1485	1.18294		1.44877	1.7882	1.71076	1.67211	1.94194	1.95428		2.56438	2.61198	2.76183	2.38379	2.36842	2.08032
	2850		1.18454	1.82798	3.28986	1.27111	1.17297	0.962109		1.6502	1.73809	1.71872	1.79253	1.89893	1.83575		2.584	2.5783	2.67417	2.57008	2.4524	1.97587
	2900		1.27002	1.76209	3.50507	1.30116	1.08576	1.13753		1.50539	1.67199	1.61531	1.72278	1.87743	1.99471		2.54469	2.561	2.78661	2.48017	2.52256	1.94977
	2950		1.17955	1.6404	3.2647	1.23634	0.992592	1.11341		1.48999	1.75638	1.7748	1.79624	1.98714	1.77098		2.64321	2.65868	2.92031	2.50385	2.58207	2.05073
	3000		1.39545	1.7428	3.4054	1.39769	1.14414	1.01509		1.54962	1.6856	1.79858	1.76367	1.87239	2.01533		2.63815	2.72038	2.89969	2.38147	2.46386	2.07026
	3050		1.23858	1.62965	3.17732	1.23328	1.155	1.08973		1.43001	1.64124	1.80662	1.63796	1.84613	1.88187		2.80761	2.73271	2.77143	2.55994	2.53949	1.98606
	3100		1.23481	1.57903	3.66195	1.40779	1.13764	1.09889		1.54871	1.67948	1.69278	1.7711	1.91961	1.84144		2.5224	2.58649	2.73641	2.65156	2.60306	2.10449
	3150		1.26551	1.51421	3.57907	1.40585	1.01947	1.17115		1.50455	1.69705	1.70177	1.60948	2.15442	1.93154		2.65248	2.89531	2.83847	2.61351	2.55412	2.07162
	3200		1.37244	1.77866	3.4662	1.34363	1.09173	1.05479		1.42504	1.69618	1.83478	1.74701	1.97625	1.93589		2.64966	2.78928	2.95997	2.58322	2.60196	1.93865
	3250		1.29327	1.72328	3.86396	1.31052	1.03032	1.09053		1.54871	1.78583	1.75762	1.77662	1.84751	2.2181		2.65342	2.77267	2.91677	2.58465	2.60262	2.05379
	3300		1.11061	1.43109	3.46654	1.32462	1.13684	0.991682		1.62479	1.81945	1.8059	1.72876	2.03518	2.13519		2.69888	2.7089	2.98444	2.61106	2.69082	2.08595
	3350		1.24226	1.33763	3.88918	1.28697	0.995617	1.07389		1.45605	1.98333	1.87797	1.8797	2.10839	2.02288		2.63243	2.86377	2.94675	2.63386	2.65156	2.04702

## Sheet: Figure 1E
Figure 1E
	*** RAW DATA ***
	PMT Voltage: 877 V
Exp 1	Time (s)	HEK mP2RX7 HEI 2,5 uM							HEK mP2RX7 ATP+DMSO							HEK mP2RX7 ATP + HEI 25 nM							HEK mP2RX7 ATP + HEI 250 nM							HEK mP2RX7 ATP + HEI 2.5 uM						HEK PCDNAneo HEI 2,5 uM							HEK PCDNAneo ATP+DMSO
	0	11.356	13.489	14.847	12.799	16.422	13.504		10.294	12.463	13.797	12.238	14.474	14.618		11.804	11.377	15.924	12.964	11.99	12.796		12.991	13.577	13.135	16.382	12.808	11.31		15.521	15.384	12.341	12.997	12.738	14.752		13.345	13.861	14.621	13.498	12.735	12.564		11.554	10.522	10.977	13.895	12.656	13.315
	50	10.724	12.753	15.439	15.128	14.41	13.699		11.194	12.088	12.173	12.311	12.119	13.187		11.975	12.933	12.839	12.515	11.737	11.014		13.788	15.662	11.945	15.219	14.249	13.168		12.238	15.054	12.097	11.847	12.042	14.871		12.927	14.493	16.724	13.559	15.186	14.838		14.185	11.093	10.681	15.134	14.557	13.489
	100	11.493	13.8	15.851	15.036	12.778	12.292		10.66	13.315	13.535	13.483	14.084	13.01		11.734	13.077	13.156	12.909	12.802	11.673		14.435	15.149	13.217	13.309	13.95	13.187		11.884	15.118	11.853	14.169	12.952	16.827		14.236	14.273	15.335	13.226	12.006	13.223		13.565	12.881	12.17	13.834	14.047	14.664
	150	12.866	14.529	16.333	17.499	13.62	11.636		10.254	13.058	13.992	14.133	14.624	14.661		11.996	13.763	13	12.573	13.19	10.834		13.535	14.722	12.643	17.874	13.525	12.244		13.687	13.904	12.332	12.973	13.425	17.767		14.386	15.155	14.548	13.654	13.849	11.609		14.526	11.154	12.628	13.824	13.44	14.612
	200	11.276	13.089	14.85	16.495	11.572	13.205		11.856	12.357	15.21	14.807	14.624	14.697		13.876	12.985	17.618	12.619	12.796	12.439		14.246	13.934	13.892	13.144	12.729	12.741		13.177	16.193	13.232	13.507	13.226	17.386		14.13	14.499	13.87	12.732	13.08	12.79		13.77	10.504	12.949	12.509	12.946	14.352
	250	12.384	14.474	15.805	15.817	13.596	10.876		10.272	12.796	15.506	15.479	14.883	13.901		13.992	11.581	14.865	14.45	11.902	10.651		13.742	15.24	13.147	14.743	12.369	12.579		15.732	15.689	12.598	12.726	12.527	12.485		16.077	14.987	13.077	12.125	12.817	12.091		13.809	10.779	11.295	11.618	16.003	16.205
	300	12.543	13.489	14.871	17.804	14.633	12.665		12.088	10.049	14.142	15.146	14.322	13.721		12.866	12.186	11.417	12.985	11.905	13.33		15.573	15.079	12.585	14.352	13.849	12.201		16.483	14.88	11.349	13.94	13.498	13.971		14.731	15.836	14.05	12.869	11.679	13.867		14.587	11.484	12.97	12.927	14.301	16.086
	350	13.116	14.578	14.172	17.657	13.397	11.789		9.531	13.202	16.446	16.144	14.404	14.752		11.264	12.64	13.568	12.955	11.023	12.228		13.474	14.731	12.93	15.5	13.983	13.69		13.116	15.222	13.104	12.549	12.158	18.185		14.325	16.281	14.505	12.967	11.636	12.024		14.45	9.933	10.175	12.497	13.416	15.17
	400	13.08	13.757	13.76	18.607	14.398	11.102		10.098	11.087	16.092	16.949	14.96	15.588		12.796	11.13	13.159	13.043	12.787	12.067		14.441	13.541	13.928	24.167	13.736	12.311		14.932	14.569	12.787	15.109	13.205	15.649		15.228	13.025	12.796	12.921	12.436	12.396		12.485	11.279	12.25	12.317	12.72	17.313
	450	12.958	14.423	15.424	17.087	14.514	10.001		10.446	13.422	18.204	17.786	13.95	14.838		10.556	11.301	18.277	13.724	14.154	12.393		13.159	13.04	12.973	16.992	13.699	13.373		12.894	15.564	11.273	15.735	14.774	15.036		14.413	16.739	12.482	12.286	14.371	13.358		14.301	10.959	14.847	13.058	12.573	17.706
	500	11.902	15.35	13.705	19.199	13.895	11.978		10.703	13.159	15.384	15.106	13.297	14.383		12.46	10.367	17.599	15.1	13.239	12.354		14.319	15.656	12.799	16.373	13.818	13.873		13.718	16.196	12.912	14.236	15.198	16.296		15.588	15.628	15.085	13.879	11.954	13.037		12.128	12.604	12.823	11.896	12.5	18.216
	550	11.649	13.867	13.596	16.824	13.754	11.835		9.576	11.34	15.894	18.564	14.337	18.411		12.979	10.281	14.963	12.872	12.796	13.348		15.002	13.177	14.032	15.179	13.074	13.486		12.68	16.046	10.953	14.111	15.323	21.179		18.069	16.241	12.262	12.494	12.375	12.094		13.913	11.389	11.987	11.252	13.412	17.627
	600	13.086	14.987	12.448	18.375	12.75	11.972		10.675	12.503	15.466	19.431	15.222	16.318		11.429	12.036	16.638	13.47	12.354	13.303		13.843	13.895	13.849	17.029	13.638	12.799		16.141	14.313	11.53	14.31	14.85	16.632		17.737	16.827	14.74	12.891	12.555	11.688		12.283	11.942	13.382	10.278	12.061	16.223
	650	11.948	14.319	15.97	16.214	12.964	11.34		12.329	14.874	17.731	15.771	16.647	15.875		17.48	17.093	27.57	17.514	15.454	17.911		21.49	19.318	17.999	18.985	16.998	16.711		18.817	19.839	16.504	15.179	16.489	15.921		13.651	14.691	17.459	15.216	13.446	13.672		14.581	10.272	10.547	11.438	15.024	15.372
	700	13.525	13.763	14.389	15.454	11.844	12.17		11.304	15.021	15.546	15.601	14.563	14.655		17.978	17.047	28.845	19.321	15.738	16.65		22.424	20.627	18.683	22.031	17.474	15.851		18.732	21.249	15.274	15.829	15.46	16.284		14.841	15.945	14.832	12.735	12.146	12.891		18.774	11.292	10.791	12.155	12.75	16.132
	750	12.936	15.845	13.94	13.159	12.296	11.435		13.376	15.454	16.003	15.332	14.462	15.808		19.705	17.841	29.938	18.204	17.02	18.872		21.838	20.523	20.486	18.823	19.91	17.227		19.696	20.087	16.055	15.762	17.676	17.178		15.369	14.844	15.649	12.418	14.221	13.315		15.448	11.435	13.251	11.795	15.726	16.049
	800	12.082	15.564	15.738	15.323	13.998	11.365		12.128	13.367	14.655	16.025	14.828	14.316		19.644	19.69	29.077	21.774	17.911	18.408		20.709	20.062	22.031	20.642	20.145	16.452		20.081	24.445	18.704	15.112	18.396	16.66		15.57	17.545	14.243	14.587	13.077	13.705		13.718	10.669	11.911	11.969	14.777	16.806
	850	12.485	13.525	14.331	16.08	12.167	11.655		10.913	15.009	15.799	16.815	16.055	15.051		19.446	19.067	30.322	18.945	20.206	21.036		22.461	23.972	21.976	20.92	18.591	17.279		22.83	21.68	17.691	15.961	19.18	17.093		14.838	16.675	15.051	13.672	14.255	13.464		13.281	11.453	12.766	12.787	14.258	17.767
	900	13.831	13.574	15.912	17.993	12.82	12.259		11.365	14.532	15.381	18.219	16.751	16.769		17.404	19.662	30.283	22.937	19.754	19.476		25.681	23.825	21.31	21.756	20.309	17.307		24.649	23.819	19.162	16.922	21.255	17.389		14.676	16.605	15.118	13.898	13.614	13.376		12.042	12.445	13.135	12.952	16.727	20.865
	950	11.545	15.25	15.918	14.618	13.708	12.451		12.955	16.177	15.039	18.195	15.186	15.131		19.193	19.409	32.883	21.976	19.089	19.742		23.889	24.103	24.243	23.74	22.198	19.824		24.313	22.272	19.983	16.736	20.477	16.653		15.683	15.497	14.951	12.515	14.362	12.421		13.428	9.9	14.349	13.721	14.801	23.196
	1000	12.106	15.173	16.202	14.951	12.097	11.328		13.278	14.487	16.101	16.684	17.215	15.024		20.065	19.998	35.944	22.321	19.269	19.733		25.522	23.737	19.87	22.955	19.788	19.003		24.631	24.542	19.937	15.918	20.526	19.232		15.231	18.622	15.79	14.267	13.22	14.304		12.189	10.486	13.446	11.169	16.806	23.105
	1050	13.773	14.847	16.309	12.924	12.753	11.972		12.585	15.506	15.579	17.78	16.516	16.705		20.502	20.102	33.249	23.233	20.633	20.734		25.143	23.499	24.661	22.134	20.685	19.238		23.633	26.175	20.041	16.135	21.564	18.716		16.928	16.568	16.626	14.108	14.45	13.107		12.283	11.987	11.334	11.05	15.784	22.458
	1100	14.178	15.363	14.752	15.192	12.775	11.664		11.203	15.723	16.412	19.537	17.075	18.344		20.37	21.854	36.594	21.204	20.929	20.822		26.855	24.338	23.758	23.709	19.577	18.549		26.248	25.961	20.691	16.98	23.297	17.633		14.166	18.076	15.656	14.078	12.503	14.667		11.707	12.354	13.181	13.031	16.348	24.655
	1150	11.887	15.03	12.936	13.232	13.693	12.213		11.642	15.396	15.28	18.054	16.486	18.64		21.295	21.57	35.364	23.721	22.922	22.867		27.432	22.998	25.995	23.499	20.38	20.361		27.277	25.061	21.826	16.98	22.928	18.332		15.079	17.703	15.005	13.947	12.524	13.351		14.597	12.061	11.124	10.739	15.887	24.1
	1200	14.838	15.408	16.11	14.288	12.335	12.299		12.466	15.274	17.001	19.531	16.992	18.173		23.032	21.817	38.632	25.18	20.847	22.781		27.267	24.832	25.18	22.766	22.778	20.67		26.837	27.203	22.308	15.86	24.735	18.045		14.581	15.393	13.153	15.472	11.85	13.107		16.138	12.021	12.622	13.37	16.092	23.373
	1250	13.452	14.743	14.398	14.478	13.522	10.446		11.646	15.802	15.256	19.507	21.069	17.618		20.99	22.083	37.784	25.919	21.24	19.568		27.969	25.65	28.439	22.107	22.107	18.707		26.367	26.871	23.151	16.086	26.123	18.527		16.431	16.788	14.81	14.81	11.691	13.324		12.817	11.768	11.404	10.275	15.445	21.57
	1300	14.807	14.175	13.525	18.082	11.877	13.962		11.011	17.011	16.437	19.574	20.972	19.669		23.074	21.631	36.597	24.64	22.974	22.382		28.21	29.138	26.569	22.412	19.44	19.025		28.226	26.419	22.522	16.498	26.889	19.58		15.582	18.35	13.748	12.933	15.302	12.952		13.449	12.216	11.206	11.975	16.995	20.007
	1350	12.668	14.227	15.329	14.404	13.95	12.906		10.98	16.147	17.065	18.649	16.248	21.118		20.709	24.106	37.787	24.973	22.394	21.417		29.047	27.255	27.753	23.367	24.341	20.795		27.661	28.308	23.557	18.475	29.089	17.395		16.26	18.051	14.297	12.549	12.067	14.465		12.936	11.984	12.32	12.616	16.632	20.49
	1400	15.237	15.396	14.331	13.852	12.646	12.738		12.338	17.096	14.429	18.973	16.397	20.877		22.079	22.488	38.837	25.272	22.354	24.677		32.382	25.668	26.752	25.415	23.276	20.462		28.43	28.094	23.865	16.983	28.525	19.73		15.765	15.915	14.993	14.899	13.986	13.956		13.553	10.91	12.671	12.405	17.303	19.275
	1450	13.229	17.191	15.506	16.028	12.692	9.933		11.902	16.397	15.115	20.679	18.369	21.524		24.194	22.833	40.799	26.563	23.917	23.883		32.266	28.717	28.027	25.708	22.745	21.863		28.668	28.027	21.481	18.622	27.127	21.317		14.954	15.558	14.114	14.368	11.591	12.234		13.226	10.037	11.987	12.811	18.076	22.629
	1500	13.165	14.056	15.607	14.304	11.487	11.703		11.923	15.442	16.8	18.39	20.395	22.504		24.799	24.06	38.809	26.715	21.136	24.271		28.357	27.933	27.048	26.801	21.613	23.981		29.605	27.844	24.692	16.98	26.944	19.034		15.012	16.324	15.024	13.803	12.714	14.02		12.396	12.585	11.227	11.215	16.626	21.109
	1550	13.608	14.117	16.562	14.252	12.833	11.935		12.198	16.263	14.78	17.551	17.81	21.249		24.231	24.567	39.96	27.817	22.604	23.123		28.275	27.875	27.786	25.946	21.466	21.445		28.986	29.028	23.166	18.384	30.807	20.248		19.077	15.1	13.245	14.636	14.194	13.525		13.098	10.654	12.714	11.874	16.473	22.943
	1600	13.391	14.383	15.659	14.932	12.247	11.984		12.515	16.846	15.817	22.119	17.908	21.298		24.582	25.754	39.59	27.457	22.385	24.417		33.466	32.745	27.863	27.93	20.978	21.994		28.506	29.971	24.899	17.157	31.046	20.511		14.291	16.251	16.257	11.584	13.245	14.523		16.376	10.596	11.536	12.445	18.121	26.282
	1650	11.536	14.954	15.704	15.622	12.616	13.092		9.503	17.557	16.501	20.532	22.446	20.883		23.721	23.996	43.628	26.114	23.01	23.776		32.031	28.58	29.428	24.78	20.444	21.176		28.177	31.012	24.847	17.264	28.751	19.647		14.438	14.984	12.848	13.721	14.432	12.039		13.095	11.841	12.393	12.28	16.58	25.989
	1700	11.923	17.584	12.656	14.853	15.018	12.335		11.575	16.644	16.968	18.835	26.974	23.129		25.528	24.46	42.429	25.446	23.212	24.692		31.75	26.978	27.734	25.485	21.594	22.107		29.266	32.169	25.446	17.947	29.071	21.005		18.076	13.898	16.019	13.678	13.574	12.653		13.48	11.52	11.755	12.915	18.765	27.869
	1750	13.4	14.771	14.844	13.565	13.672	12.247		11.752	17.709	16.241	19.543	24.057	21.356		24.24	22.25	40.436	27.359	24.915	25.586		34.079	27.28	29.309	28.168	24.738	22.083		31.079	31.244	24.49	18.256	30.53	21.228		18.869	18.515	15.906	14.914	13.293	13.01		12.607	11.493	12.234	10.553	15.787	27.179
	1800	14.362	15.335	13.736	15.506	15.311	11.703		10.663	16.98	15.945	20.459	19.376	22.33		24.542	26.855	45.242	27.887	23.483	24.701		35.834	30.444	27.93	26.27	22.318	22.336		30.679	32.666	25.531	18.173	29.855	18.967		19.974	16.116	13.48	14.172	11.758	14.407		15.707	10.159	12.512	12.271	15.723	22.479
	1850	13.223	16.4	15.671	15.656	12.872	12.07		10.95	18.015	15.5	17.285	25.421	23.611		25.363	27.82	43.579	28.806	24.466	25.604		33.502	31.238	28.967	28.824	25.534	21.14		29.568	31.873	25.012	19.504	33.255	20.279		16.071	17.566	14.441	14.728	13.614	14.2		13.403	10.956	13.007	13.553	16.147	23.804
	1900	13.193	15.555	15.909	16.864	13.239	12.415		12.747	17.966	14.487	21.033	25.851	25.235		25.546	27.209	41.504	28.366	24.149	25.195		36.618	30.099	29.404	30.42	23.746	22.198		30.746	33.548	24.149	18.732	33.2	20.941		19.901	15.057	15.576	12.543	12.817	12.72		13.058	11.563	13.577	12.427	16.818	31.137
	1950	14.145	15.894	16.501	16.629	11.389	10.855		13.242	18.848	16.296	20.703	28.802	27.386		25.763	26.608	43.164	30.783	25.375	26.12		34.137	29.358	31.4	24.399	23.16	22.617		30.344	32.574	25.476	18.341	34.357	21.521		22.299	17.712	15.46	13.724	11.966	13.226		12.793	11.603	10.977	12.17	14.099	30.997
	2000	12.943	15.503	15.866	15.576	13.245	13.043		11.368	16.693	17.462	19.312	26.788	25.125		26.758	27.298	42.374	28.818	25.296	25.885		34.909	31.311	28.934	29.132	22.61	22.662		31.125	31.409	27.121	20.264	30.603	22.043		19.574	14.798	15.073	12.747	12.482	13.663		14.017	10.809	12.759	13.583	17.682	30.756
	2050	13.898	14.456	14.142	15.71	12.863	11.06		11.401	17.114	14.725	20.136	27.563	25.613		26.535	26.047	46.994	32.446	25.491	26.474		34.744	31.177	31.055	29.269	23.386	22.165		32.135	30.624	26.096	19.855	33.023	21.838		19.739	14.243	15.341	15.167	13.113	13.556		15.219	12.469	13.251	13	14.926	23.502
	2100	11.649	15.903	14.447	18.311	11.481	11.615		11.459	17.319	17.255	21.881	31.1	26.688		28.009	27.057	44.415	32.599	25.555	26.862		36.02	27.759	28.479	27.664	23.175	23.096		32.01	34.036	27.054	18.64	34.146	21.332		21.042	16.211	13.577	14.124	12.204	14.182		13.358	12.222	12.946	11.954	16.571	25.241
	2150	12.341	16.171	16.162	14.978	11.703	11.453		13.007	17.661	14.941	20.224	32.196	25.986		28.027	27.832	44.26	28.906	25.638	26.62		35.699	31.317	29.285	26.825	27.09	23.099		31.812	31.207	28.009	19.321	34.769	21.609		27.527	14.624	16.901	15.863	11.685	11.395		13.828	12.653	12.796	12.106	13.541	28.732
	2200	12.408	15.234	14.88	15.744	13.181	13.077		11.462	18.134	14.804	20.609	28.86	28.03		26.877	28.577	45.355	29.495	28.037	28.424		35.422	28.601	29.773	29.95	24.71	24.438		33.759	32.144	27.802	18.359	34.11	21.121		22.833	14.743	15.976	14.6	12.314	12.827		12.488	11.829	11.111	11.298	14.087	31.256
	2250	12.573	16.269	17.853	15.82	13.782	12.173		12.363	18.335	14.514	20.575	32.861	26.773		25.986	27.634	42.679	30.627	24.701	27.399		34.244	29.877	30.951	28.87	27.814	21.692		34.549	33.826	24.219	19.827	34.344	22.345		25.223	16.129	14.926	12.167	12.643	12.415		13.937	11.456	10.925	12.888	15.161	30.856
	2300	13.828	16.058	14.893	18.274	12.915	11.548		11.905	20.044	14.444	21.179	28.659	27.344		28.574	27.927	43.417	29.993	25.012	28.067		33.902	31.461	30.807	30.658	24.38	22.76		32.394	35.461	28.113	19.357	32.996	23.23		27.429	15.967	14.835	13.614	13.721	14.749		13.043	10.782	14.499	13.486	15.076	34.845
	2350	13.922	16.623	14.478	15.964	12.686	11.169		12.595	19.781	15.759	22.592	28.696	28.845		27.85	27.612	45.328	31.454	25.5	27.747		36.765	31.9	35.529	27.563	23.859	23.248		35.443	34.72	27.161	20.401	32.019	21.375		22.025	18.631	15.878	12.735	12.488	14.014		12.769	10.846	12.665	12.131	15.295	32.135
	2400	12.985	15.955	15.497	16.489	11.984	11.392		13.474	16.678	17.108	23.163	32.724	29.132		28.445	28.049	42.459	34.726	27.332	25.543		35.318	31.302	31.775	29.767	25.128	22.507		31.586	35.284	28.256	20.184	32.938	22.446		26.361	14.673	15.594	14.685	12.625	12.537		13.092	9.879	13.306	13.431	19.043	24.664
	2450	13.794	16.556	15.198	15.198	14.032	13.397		12.122	19.595	16.232	20.401	31.998	29.556		29.688	28.387	44.351	30.939	28.638	28.821		35.336	31.296	34.607	32.748	25.076	23.752		33.578	34.949	28.381	18.756	35.974	22.116		23.761	17.111	13.785	13.702	13.156	13.773		14.835	9.167	12.03	13.373	16.031	28.378
	2500	13.33	18.201	14.81	17.087	11.304	12.512		11.71	20.804	15.518	21.176	32.312	29.962		27.429	27.771	47.54	31.296	26.819	29.767		36.948	33.63	32.019	30.594	24.545	24.142		35.01	34.903	28.125	21.597	34.988	21.503		25.882	14.899	13.556	13.718	12.979	11.661		11.78	10.248	11.868	11.349	16.446	30.972
	2550	13.885	15.564	14.929	17.453	13.44	12.299		10.742	19.019	14.728	21.64	31.067	30.017		28.357	28.293	46.429	31.683	27.313	30.154		37.1	33.96	32.895	31.024	25.278	25.25		35.736	33.221	30.112	19.08	33.316	21.033		27.716	13.876	13.223	13.733	14.432	12.534		13.455	9.634	12.952	10.3	14.526	33.566
	2600	12.589	14.05	15.259	16.479	13.318	11.017		13.303	19.821	18.13	21.164	34.335	31.451		29.279	31.21	45.486	36.404	28.314	27.872		36.307	32.086	33.844	29.056	25.262	24.02		32.388	34.827	26.834	18.518	34.708	21.048		25.119	16.147	13.602	14.441	13.593	14.017		17.462	9.985	13.284	10.8	15.936	31.287
	2650	13.562	15.228	13.379	19.873	11.859	12.802		13.049	18.311	15.005	20.517	33.734	30.893		29.77	30.615	45.889	30.667	27.493	30.093		38.669	34.674	34.979	29.511	26.923	24.939		34.567	35.852	28.986	20.306	38.333	22.702		24.835	14.987	12.698	13.776	13.745	12.241		13.214	10.815	12.509	11.469	14.917	27.209
	2700	12.531	17.404	17.294	17.792	14.285	12.012		11.88	20.032	19.107	21.271	34.283	29.587		29.092	29.846	46.527	32.318	28.159	27.042		37.457	33.42	31.073	32.184	28.732	23.877		35.849	35.156	29.837	18.854	35.898	22.064		26.263	13.351	15.564	14.474	12.503	13.312		11.169	10.739	12.149	12.219	16.791	25.089
	2750	13.034	16.156	15.277	16.678	11.932	12.268		11.823	19.83	15.674	20.883	34.396	31.418		27.625	29.953	49.719	31.937	29.193	29.861		36.505	32.684	35.312	31	24.796	24.655		33.356	36.99	29.199	20.66	38.052	22.318		27.911	13.458	15.094	13.104	11.423	13.751		15.897	8.972	12.86	12.036	16.76	30.002
	2800	12.442	17.145	18.536	16.602	14.127	12.137		9.9	19.437	16.504	20.328	34.436	30.258		30.441	29.675	48.828	34.726	30.923	28.97		39.703	34.192	32.565	33.405	26.767	23.846		35.812	35.315	30.539	19.312	36.969	22.464		30.496	14.453	14.731	14.294	13.812	13.205		15.137	10.757	13.321	11.902	15.048	32.834
	2850	14.069	17.05	14.828	17.908	13.171	13.419		11.917	18.488	16.312	19.363	34.341	31.943		29.004	28.992	48.145	34.296	29.749	29.272		40.747	31.433	35.938	30.56	27.029	22.824		35.211	36.981	30.734	19.958	37.457	23.325		31.265	12.537	14.795	14.288	13.797	13.461		17.728	9.592	14.59	12.717	14.182	36.121
	2900	13.828	16.754	14.905	19.879	12.033	11.206		11.475	19.122	17.615	21.222	35.901	30.936		30.991	29.898	46.838	34.607	28.598	30.597		37.811	35.028	32.748	27.637	27.393	23.349		35.471	36.542	29.865	18.741	34.827	23.212		29.865	14.603	13.724	15.051	14.526	12.936		15.372	9.692	12.946	11.783	16.98	26.648
	2950	13.031	17.056	14.285	19.385	14.612	10.626		12.186	19.626	17.41	20.044	33.237	33.722		30.46	31.165	46.353	32.269	27.219	28.867		39.481	35.306	34.775	32.556	27.02	25.07		35.562	37.717	31.888	20.758	40.182	23.932		31.671	12.463	13.992	14.52	14.496	12		12.384	9.814	13.556	11.862	14.914	28.311
	3000	14.563	19.455	15.305	20.013	15.158	11.588		12.915	19.632	14.398	23.074	33.243	31.842		31.668	29.553	46.457	31.946	28.223	31.021		41.861	34.94	33.81	31.531	24.927	25.65		33.493	38.486	30.927	20.413	37.146	23.267		30.856	13.715	16.116	13.382	14.511	13.831		13.443	9.561	12.234	12.143	15.054	31.912
	3050	13.403	15.845	13.434	20.389	12.326	12.811		13.98	19.788	16.248	20.993	35.825	32.315		29.031	31.003	45.813	32.254	30.325	31.366		38.19	33.258	34.668	35.785	28.067	25.421		36.288	37.936	29.355	19.113	38.699	23.129		30.499	12.781	15.009	13.062	12.25	12.534		13.394	10.486	11.865	13.458	13.101	33.109
	3100	13.678	15.942	15.247	19.595	12.778	10.352		10.654	19.006	16.425	21.512	33.725	32.709		30.954	31.567	47.681	35.611	28.275	32.486		37.473	35.342	34.665	33.856	25.351	24.86		34.647	38.797	30.411	20.508	36.53	22.452		32.33	14.932	16.342	13.016	12.183	12.872		17.627	10.461	13.797	11.972	14.459	30.206
	3150	13.602	19.138	15.759	20.16	13.678	11.417		11.414	20.514	15.506	21.213	35.754	31.403		31.094	33.295	46.466	32.224	30.215	32.169		42.676	38.055	36.069	31.354	28.549	27.515		36.365	36.453	30.63	19.635	41.638	24.475		27.835	13.223	16.391	14.331	13.113	12.625		13.342	10.812	11.356	11.887	16.681	23.251
	3200	12.512	18.137	15.027	18.951	14.481	12.939		12.991	19.781	14.493	21.518	35.645	33.868		32.608	29.953	47.021	32.086	28.336	31.561		40.479	36.496	34.641	31.476	27.667	24.731		35.373	37.274	30.78	20.538	39.154	24.515		32.086	13.541	13.657	13.69	13.803	13.123		14.896	11.279	12.839	13.522	18.494	29.523
	3250	12.97	21.545	14.624	16.736	14.151	12.976		12.332	18.42	16.452	23.175	37.244	34.799		32.803	33.804	47.702	32.452	29.269	31.595		39.279	35.522	35.828	33.395	28.244	25.97		31.097	35.959	31.644	18.457	39.294	24.692		33.267	13.4	14.124	13.257	13.913	12.793		16.193	10.703	13.132	12.167	15.533	29.108
	3300	13.205	17.456	15.909	19.693	11.734	12.061		9.912	18.872	18.188	22.241	33.847	34.036		30.267	31.299	47.305	32.825	30.591	31.018		41.162	36.212	37.784	33.234	26.639	24.506		37.363	38.849	31.802	20.865	39.334	24.939		32.584	14.462	12.497	14.667	13.708	14.243		12.585	10.394	11.92	11.035	19.275	32.84
	3350	13.022	19.4	17.126	17.59	11.981	12.097		11.478	17.917	15.744	22.94	34.341	32.953		32.184	29.691	45.444	35.101	27.298	33.945		38.168	35.696	34.991	29.593	28.851	24.832		38.12	37.784	31.21	21.066	38.535	22.061		30.591	13.556	15.552	12.909	12.518	13.812		11.276	11.017	12.006	12.97	14.151	32.416
F0= mean of the 4 first values before ATP injection
F0		11.6098	13.6427	15.6175	15.1155	14.3075	12.7828		10.991	12.7045	13.7275	13.6835	13.8628	13.8887		11.8773	12.7875	13.7297	12.7402	12.4297	11.5792		14.001	14.8667	12.9243	14.8865	13.6132	12.835		13.3325	14.865	12.1557	12.9965	12.7892	16.0542		13.7235	14.4455	15.307	13.4842	13.444	13.0585		13.4575	11.4125	11.614	14.1717	13.675	14.02
	Time (s)
	0	0.978143	0.98873	0.950664	0.846747	1.14779	1.05642		0.971086	0.978949	1.03161	0.938407	1.04693	1.05401		0.993833	0.889697	1.15982	1.01756	0.964621	1.10508		0.949131	0.918762	1.03141	1.04371	0.939485	0.90645		1.16415	1.03491	1.01524	1.00004	0.995993	0.918884		0.97242	0.959538	0.955184	1.00102	0.947263	0.962132		0.858555	0.921972	0.945152	0.980472	0.925484	0.949715
	50	0.923706	0.934782	0.988571	1.00083	1.00716	1.07168		1.05599	0.949493	0.910182	0.944005	0.876585	0.950826		1.00823	1.01138	0.935123	0.98232	0.944267	0.951184		1.00736	1.05985	0.937966	0.96961	1.04518	1.05536		0.917907	1.01271	0.995167	0.911553	0.941572	0.926297		0.941961	1.00329	1.09257	1.00554	1.12957	1.13627		1.05406	0.972004	0.919666	1.0679	1.0645	0.962126
	100	0.989944	1.01153	1.01495	0.99474	0.893098	0.961608		1.00561	1.04587	1.01202	1.03387	1.01872	0.938063		0.987939	1.02264	0.958211	1.01325	1.02995	1.0081		1.05463	1.02514	1.03785	0.847923	1.02325	1.05688		0.891356	1.01702	0.975094	1.09022	1.01273	1.04813		1.03734	0.988059	1.00183	0.980848	0.893038	1.0126		1.00799	1.12867	1.04787	0.976167	1.0272	1.04593
	150	1.10821	1.06496	1.04581	1.15769	0.951948	0.910289		0.967313	1.02569	1.04619	1.08372	1.05777	1.05711		1.01	1.07629	0.946849	0.986872	1.06116	0.935639		0.988877	0.996244	0.992776	1.13876	0.992078	0.981306		1.02659	0.935351	1.0145	0.998192	1.04971	1.10669		1.04827	1.04912	0.950415	1.01259	1.03012	0.889		1.0794	0.977349	1.08731	0.975462	0.982815	1.04223
	200	0.971253	0.959411	0.950856	1.09126	0.808807	1.03303		1.11844	0.970623	1.13726	1.1354	1.05777	1.0597		1.16828	1.01544	1.2832	0.990483	1.02947	1.07425		1.04082	0.94292	1.09085	0.837411	0.93369	1.02114		0.988337	1.08934	1.08854	1.03928	1.03415	1.08295		1.02962	1.0037	0.906121	0.944213	0.972925	0.979439		1.02322	0.920394	1.11495	0.882672	0.946691	1.02368
	250	1.06669	1.06093	1.01201	1.04641	0.950271	0.850834		0.969011	1.00511	1.15939	1.18693	1.07651	1.00231		1.17805	0.90565	1.08269	1.1342	0.957541	0.919835		1.004	1.0313	1.03235	0.939284	0.907284	1.00815		1.17997	1.05543	1.03638	0.979187	0.979494	0.777676		1.17149	1.03749	0.854315	0.899197	0.953362	0.92591		1.02612	0.944491	0.972533	0.8198	1.17024	1.15585
	300	1.08039	0.98873	0.952201	1.17786	1.02275	0.990788		1.14032	0.789333	1.05741	1.16139	1.03593	0.989329		1.08325	0.952962	0.831552	1.01921	0.957783	1.1512		1.13777	1.0204	0.988221	0.914373	1.01584	0.97786		1.2363	1.00101	0.933632	1.0726	1.05542	0.870237		1.07341	1.09626	0.917881	0.954373	0.868715	1.06191		1.08393	1.00627	1.11676	0.912167	1.04578	1.14736
	350	1.12974	1.06855	0.907444	1.16814	0.936362	0.922259		0.899109	1.037	1.22968	1.23792	1.04186	1.06367		0.948368	0.988465	0.988219	1.01686	0.886824	1.05603		0.98442	0.996853	1.01531	0.987513	1.02567	1.0972		0.983761	1.02402	1.07801	0.965568	0.950642	1.13272		1.04383	1.12706	0.947606	0.96164	0.865516	0.92078		1.07375	0.870361	0.876098	0.881825	0.98106	1.08203
	400	1.12664	1.00837	0.881063	1.23099	1.00633	0.868514		0.952597	0.870866	1.20321	1.29965	1.08208	1.12395		1.07735	0.870381	0.95843	1.02376	1.02874	1.04212		1.05507	0.916325	1.09368	1.53969	1.00756	0.986676		1.11997	0.980087	1.05193	1.16254	1.03251	0.974757		1.10963	0.901665	0.835957	0.958229	0.925022	0.949267		0.927735	0.988302	1.05476	0.869123	0.930165	1.23488
	450	1.11613	1.05719	0.98761	1.13043	1.01443	0.782383		0.985425	1.05428	1.36112	1.36383	1.00902	1.06987		0.888758	0.883754	1.3312	1.07722	1.13872	1.07028		0.961406	0.882423	1.01869	1.08257	1.00484	1.07179		0.96711	1.04702	0.92738	1.21071	1.15519	0.936574		1.05024	1.15877	0.815444	0.911137	1.06895	1.02294		1.06268	0.960263	1.27837	0.921411	0.919415	1.26291
	500	1.02517	1.12514	0.877541	1.27015	0.971169	0.937044		1.00967	1.03362	1.15027	1.15832	0.961791	1.03706		1.04906	0.810714	1.28182	1.18522	1.06511	1.06691		1.04616	1.05945	1.00503	1.04313	1.01357	1.11186		1.02891	1.08954	1.06221	1.09537	1.18834	1.01506		1.13586	1.08186	0.985497	1.02927	0.88917	0.998354		0.901208	1.1044	1.1041	0.839416	0.914077	1.29929
	550	1.00338	1.01644	0.870562	1.11303	0.961314	0.925857		0.903354	0.890739	1.1884	1.42348	1.03702	1.32749		1.09276	0.803988	1.08982	1.01034	1.02947	1.15275		1.09606	0.891693	1.10185	0.967062	0.958997	1.08085		0.951059	1.07945	0.901055	1.08575	1.19812	1.31921		1.31665	1.12429	0.801071	0.926562	0.920485	0.92614		1.03385	0.997941	1.03212	0.793974	0.980768	1.25728
	600	1.12716	1.09853	0.797055	1.21564	0.891141	0.936575		1.00703	0.982091	1.1564	1.48996	1.10103	1.17658		0.96226	0.941232	1.21182	1.05728	0.993906	1.14887		1.01138	0.940281	1.08748	1.08493	1.00037	1.02579		1.21065	0.962866	0.948522	1.10107	1.16113	1.03599		1.29245	1.16486	0.962958	0.956004	0.933874	0.895049		0.912725	1.0464	1.15223	0.725246	0.881974	1.15713
ATP inj	650	1.02913	1.04957	1.02257	1.07267	0.906098	0.887133		1.16306	1.16833	1.32576	1.20932	1.2041	1.14464		1.47172	1.3367	2.00805	1.3747	1.24331	1.54682		1.57007	1.30726	1.41335	1.20954	1.24683	1.33932		1.41136	1.33461	1.35771	1.16793	1.28929	0.9917		0.994717	1.01699	1.14059	1.12843	1.00015	1.04698		1.08349	0.900066	0.908128	0.807099	1.09865	1.09643
	700	1.16497	1.00881	0.921338	1.02239	0.827818	0.952064		1.06636	1.17988	1.16238	1.19628	1.05336	1.05667		1.51365	1.3331	2.10091	1.51653	1.26616	1.43792		1.63831	1.39584	1.46706	1.40361	1.28174	1.27039		1.40499	1.42947	1.25652	1.21794	1.20883	1.01431		1.08143	1.1038	0.968968	0.944435	0.903451	0.987173		1.39506	0.989441	0.929137	0.857692	0.932358	1.15064
	750	1.11424	1.16142	0.892588	0.870563	0.859409	0.894565		1.26183	1.21389	1.19655	1.17565	1.04606	1.13981		1.65905	1.39519	2.18052	1.42886	1.3693	1.62981		1.5955	1.3888	1.60864	1.19922	1.46043	1.38067		1.47729	1.35129	1.32077	1.21279	1.3821	1.07		1.1199	1.02759	1.02234	0.920926	1.0578	1.01964		1.14791	1.00197	1.14095	0.83229	1.14998	1.14472
	800	1.04068	1.14083	1.00772	1.01373	0.978368	0.889089		1.1441	1.04996	1.09576	1.22879	1.07253	1.03223		1.65392	1.53978	2.11781	1.70907	1.44098	1.58974		1.51301	1.3576	1.72996	1.31511	1.47766	1.31856		1.50617	1.64447	1.5387	1.16277	1.4384	1.03773		1.13455	1.21457	0.930489	1.08178	0.972702	1.04951		1.01936	0.934852	1.02557	0.844568	1.08059	1.19872
	850	1.07539	0.991369	0.917624	1.06381	0.850393	0.911776		1.02948	1.17893	1.1813	1.28937	1.16128	1.08523		1.63725	1.49107	2.20849	1.48702	1.62562	1.8167		1.64102	1.6222	1.72564	1.33282	1.36368	1.38484		1.71236	1.45846	1.45536	1.2281	1.4997	1.0647		1.08121	1.15434	0.983276	1.01392	1.06032	1.03105		0.986885	1.00355	1.09919	0.902288	1.04263	1.26726
	900	1.19133	0.994961	1.01886	1.19037	0.896034	0.959027		1.07212	1.14147	1.15005	1.39703	1.21162	1.2091		1.46532	1.5376	2.20565	1.80036	1.58925	1.68197		1.87627	1.61225	1.67334	1.38609	1.48969	1.38708		1.84879	1.60235	1.57637	1.30204	1.66194	1.08314		1.06941	1.14949	0.987653	1.03068	1.01265	1.02431		0.894817	1.09047	1.13096	0.913931	1.22318	1.48823
	950	0.994423	1.11781	1.01924	0.967087	0.958099	0.974047		1.22211	1.27068	1.12447	1.39519	1.09842	1.09099		1.61595	1.51781	2.39502	1.72493	1.53575	1.70495		1.74535	1.63106	1.90365	1.51249	1.62825	1.58881		1.82359	1.49828	1.64391	1.28773	1.60111	1.0373		1.14278	1.07279	0.976743	0.92812	1.06828	0.951181		0.997808	0.86747	1.23549	0.968194	1.08234	1.65449
	1000	1.04274	1.11217	1.03743	0.989117	0.845501	0.886194		1.25258	1.13793	1.20388	1.27933	1.24519	1.08328		1.68936	1.56387	2.61796	1.75201	1.55023	1.70417		1.86466	1.60629	1.56027	1.46247	1.45148	1.52301		1.84744	1.65099	1.64013	1.22479	1.60494	1.19794		1.10985	1.28912	1.03155	1.05805	0.983338	1.09538		0.90574	0.918817	1.15774	0.788117	1.22896	1.648
	1050	1.18633	1.08827	1.04428	0.855016	0.891351	0.936575		1.18721	1.21797	1.16485	1.36337	1.19463	1.20448		1.72616	1.572	2.42168	1.82359	1.65997	1.79062		1.83697	1.59019	1.93647	1.41017	1.51727	1.54185		1.77259	1.76085	1.64868	1.24149	1.6861	1.1658		1.2335	1.14693	1.08617	1.04626	1.07483	1.00371		0.912725	1.05034	0.975891	0.77972	1.15422	1.60185
	1100	1.22121	1.12609	0.944581	1.00506	0.892888	0.91248		1.05684	1.23502	1.22713	1.49809	1.23506	1.32266		1.71504	1.70901	2.66531	1.66433	1.68378	1.79822		1.96204	1.64696	1.86557	1.51051	1.436	1.48663		1.96872	1.74645	1.70216	1.30651	1.82161	1.09834		1.03224	1.25132	1.0228	1.04403	0.930006	1.12318		0.869924	1.0825	1.13492	0.919505	1.19547	1.75856
	1150	1.02388	1.10168	0.828302	0.875393	0.95705	0.955428		1.09825	1.20933	1.14249	1.38438	1.19246	1.344		1.79292	1.6868	2.57572	1.86189	1.84412	1.97483		2.0042	1.55628	2.04122	1.49713	1.4949	1.63185		2.0459	1.68591	1.79553	1.30651	1.79276	1.14188		1.09877	1.2255	0.98027	1.03432	0.931568	1.0224		1.08467	1.05682	0.95781	0.757775	1.16176	1.71897
	1200	1.27806	1.12939	1.03154	0.945255	0.862135	0.962156		1.17598	1.19975	1.27117	1.49763	1.22906	1.31033		1.93917	1.70612	2.81374	1.97641	1.67719	1.9674		1.99215	1.68039	1.97723	1.45043	1.6708	1.65662		2.0129	1.83	1.83518	1.22033	1.93405	1.124		1.06248	1.06559	0.85928	1.14741	0.881434	1.00371		1.19918	1.05332	1.08679	0.943426	1.17675	1.66712
10 min post stim	1250	1.15868	1.08065	0.921915	0.957825	0.945099	0.817195		1.09863	1.24122	1.1407	1.49579	1.52395	1.27032		1.76724	1.72692	2.75198	2.03442	1.7088	1.68992		2.04343	1.73575	2.23314	1.40845	1.62158	1.49929		1.97765	1.80767	1.90453	1.23772	2.04257	1.15402		1.19729	1.16216	0.967531	1.09832	0.869607	1.02033		0.952406	1.03115	0.981918	0.725034	1.12943	1.53852
	1300	1.27539	1.03901	0.866016	1.19626	0.830124	1.09225		1.03872	1.33619	1.229	1.50093	1.51693	1.4182		1.94271	1.69157	2.66553	1.93403	1.84831	1.93294		2.06104	1.97178	2.0863	1.42788	1.42595	1.52478		2.11708	1.77726	1.85279	1.26942	2.10247	1.21961		1.13542	1.27029	0.898151	0.959119	1.1382	0.991844		0.999368	1.07041	0.96487	0.844991	1.24278	1.42703
	1350	1.09115	1.04282	0.981527	0.952929	0.975013	1.00964		1.0358	1.26832	1.27596	1.43	1.17524	1.52268		1.74359	1.88512	2.7522	1.96017	1.80165	1.8496		2.12219	1.84436	2.17927	1.48872	1.78545	1.66663		2.0747	1.90434	1.93793	1.42154	2.27449	1.08351		1.18483	1.24959	0.934017	0.930641	0.897575	1.10771		0.961248	1.05008	1.06079	0.890222	1.21623	1.46148
	1400	1.31243	1.12851	0.917624	0.91641	0.883872	0.996499		1.16391	1.34286	1.07886	1.45485	1.18602	1.5053		1.85893	1.75859	2.82867	1.98363	1.79843	2.13114		2.36585	1.73696	2.10067	1.6192	1.70733	1.63994		2.13238	1.88994	1.96327	1.30674	2.23039	1.22896		1.14876	1.10173	0.979487	1.10492	1.04032	1.06873		1.0071	0.955969	1.09101	0.875333	1.2653	1.37482
	1450	1.13947	1.26008	0.992861	1.06037	0.887087	0.777063		1.12278	1.28796	1.13016	1.58566	1.32866	1.55195		2.037	1.78557	2.97158	2.08497	1.92417	2.06257		2.35738	1.94329	2.20079	1.63787	1.66838	1.75223		2.15023	1.88544	1.76715	1.43285	2.12108	1.32781		1.08966	1.07701	0.922062	1.06554	0.862169	0.936861		0.982798	0.879474	1.03212	0.903982	1.32183	1.61405
	1500	1.13396	1.03029	0.999328	0.946313	0.802866	0.915531		1.12476	1.21294	1.25615	1.41014	1.4752	1.62261		2.08794	1.88152	2.82664	2.0969	1.70044	2.09608		2.07178	1.89024	2.12391	1.70751	1.58534	1.92198		2.22051	1.87312	2.0313	1.30651	2.10677	1.18561		1.09389	1.13004	0.981512	1.02364	0.945701	1.07363		0.921122	1.10274	0.966678	0.791363	1.2158	1.50563
	1550	1.17212	1.03476	1.06048	0.942873	0.896942	0.93368		1.1507	1.27743	1.10511	1.34581	1.28822	1.53212		2.04012	1.92117	2.91047	2.1834	1.81854	1.99693		2.06579	1.88631	2.18186	1.65303	1.57456	1.71873		2.17409	1.95277	1.90576	1.41453	2.40882	1.26122		1.3901	1.04531	0.86529	1.08541	1.05579	1.03572		0.973286	0.933538	1.09471	0.837864	1.20461	1.63645
	1600	1.15343	1.05426	1.00266	0.98786	0.855985	0.937513		1.1806	1.32323	1.18265	1.69608	1.29531	1.53566		2.06967	2.014	2.88352	2.15514	1.80092	2.10869		2.44505	2.21587	2.18791	1.77943	1.53877	1.76273		2.13808	2.01621	2.04833	1.32012	2.42751	1.27761		1.04135	1.12499	1.06206	0.859076	0.985198	1.11215		1.21687	0.928456	0.993284	0.878155	1.32512	1.87461
	1650	0.993648	1.09611	1.00554	1.03351	0.881775	1.02419		0.896467	1.37907	1.23379	1.57439	1.62355	1.50573		1.99718	1.87652	3.17763	2.04972	1.8512	2.05333		2.34021	1.93402	2.3108	1.57875	1.4996	1.69717		2.11341	2.08624	2.04405	1.32836	2.24806	1.22379		1.05206	1.03728	0.839355	1.01756	1.07349	0.921928		0.973063	1.03755	1.06707	0.866513	1.21243	1.85371
	1700	1.02698	1.28889	0.810373	0.982634	1.04966	0.964972		1.09193	1.30736	1.26871	1.44426	1.95107	1.66768		2.14932	1.91281	3.0903	1.99729	1.86746	2.13244		2.31968	1.82561	2.17778	1.62366	1.58395	1.77178		2.19509	2.16408	2.09333	1.38091	2.27308	1.30838		1.31716	0.962099	1.04651	1.01437	1.00967	0.968947		1.00167	1.00942	1.01214	0.91132	1.37221	1.9878
	1750	1.1542	1.0827	0.950472	0.897423	0.955583	0.958088		1.10863	1.39101	1.21435	1.49855	1.74008	1.53984		2.04088	1.73998	2.94514	2.14745	2.00447	2.20964		2.48984	1.84605	2.30145	1.7946	1.81457	1.76986		2.33107	2.10185	2.01468	1.40469	2.38716	1.32227		1.37494	1.28171	1.03913	1.10603	0.988768	0.996286		0.936801	1.00705	1.05338	0.74465	1.15444	1.93859
	1800	1.23706	1.12404	0.879526	1.02583	1.07014	0.915531		1.0059	1.33375	1.19222	1.56879	1.40149	1.61007		2.0663	2.1001	3.29518	2.18889	1.88926	2.13321		2.61806	2.06016	2.19317	1.67367	1.63706	1.79014		2.30107	2.19751	2.10032	1.3983	2.33438	1.18143		1.45546	1.11564	0.880643	1.051	0.874591	1.10327		1.16716	0.890164	1.07732	0.865878	1.14976	1.60335
	1850	1.13896	1.2021	1.00343	1.03576	0.899668	0.944241		1.03297	1.41505	1.15894	1.32541	1.83874	1.70243		2.13543	2.17556	3.17406	2.26102	1.96834	2.2112		2.44768	2.11389	2.2746	1.83639	1.87296	1.69428		2.21774	2.14416	2.05763	1.50071	2.60023	1.26315		1.17106	1.21602	0.943425	1.09224	1.01265	1.08741		0.99595	0.96	1.11994	0.956339	1.18077	1.69786
	1900	1.13637	1.14017	1.01866	1.11568	0.925319	0.971231		1.20249	1.4112	1.0832	1.61281	1.86984	1.81953		2.15083	2.12778	3.02292	2.22649	1.94284	2.17587		2.67534	2.03681	2.30891	1.93807	1.7418	1.77908		2.30609	2.25684	1.98663	1.44131	2.59593	1.30439		1.45014	1.04233	1.01757	0.930196	0.953362	0.974078		0.970314	1.01319	1.16902	0.876885	1.22984	2.2209
	1950	1.21837	1.16501	1.05657	1.10013	0.796016	0.849191		1.24919	1.48048	1.21846	1.5875	2.08329	1.97462		2.1691	2.08078	3.14383	2.4162	2.04147	2.25576		2.49407	1.98667	2.46565	1.55447	1.69882	1.81266		2.27594	2.19132	2.0958	1.41123	2.6864	1.34052		1.62488	1.22613	1.01	1.01778	0.890062	1.01283		0.950622	1.01669	0.945152	0.858751	1.03101	2.21091
	2000	1.11484	1.13635	1.01591	1.03047	0.925738	1.02036		1.0724	1.31121	1.30564	1.48084	1.93761	1.81159		2.25288	2.13474	3.08629	2.26197	2.03512	2.23546		2.55048	2.11883	2.27201	1.85601	1.65848	1.81627		2.33452	2.11295	2.23113	1.55919	2.39287	1.37303		1.42631	1.0244	0.984713	0.945325	0.928444	1.04629		1.04158	0.947119	1.09859	0.958456	1.29302	2.19372
	2050	1.1971	1.05961	0.905523	1.03933	0.899039	0.865229		1.07552	1.34428	1.101	1.54402	1.99367	1.84678		2.2341	2.03691	3.42279	2.54673	2.05081	2.28633		2.53842	2.10976	2.43856	1.86474	1.7154	1.77643		2.41028	2.06014	2.1468	1.52772	2.58209	1.36026		1.43834	0.985982	1.00222	1.12479	0.975379	1.0381		1.13089	1.09257	1.14095	0.917318	1.09148	1.67632
	2100	1.00338	1.16567	0.925052	1.21141	0.802446	0.908646		1.08099	1.36038	1.29017	1.67783	2.24951	1.92429		2.35821	2.11589	3.23495	2.55874	2.05595	2.31984		2.63165	1.87846	2.23628	1.76249	1.69992	1.85105		2.4009	2.28967	2.22561	1.43423	2.6699	1.32874		1.53328	1.12222	0.88698	1.04744	0.907766	1.08604		0.992606	1.07093	1.11469	0.843509	1.21177	1.80036
	2150	1.06299	1.18532	1.03486	0.990903	0.817963	0.895973		1.22702	1.38724	1.11715	1.55077	2.32878	1.87368		2.35972	2.1765	3.22366	2.26887	2.06263	2.29894		2.60819	2.11924	2.29957	1.70903	1.98709	1.85129		2.38605	2.09936	2.30418	1.48663	2.71861	1.346		2.00583	1.01236	1.10414	1.17641	0.869161	0.872612		1.02753	1.1087	1.10177	0.854235	0.990201	2.04936
	2200	1.06876	1.11664	0.952777	1.04158	0.921265	1.02302		1.08127	1.4244	1.1069	1.58029	2.08748	2.02105		2.2629	2.23476	3.30341	2.3151	2.25564	2.45474		2.58796	1.93544	2.33789	1.90813	1.81251	1.9586		2.53208	2.16239	2.28715	1.41261	2.66708	1.3156		1.66379	1.02059	1.04371	1.08274	0.915948	0.982272		0.927958	1.0365	0.95669	0.79722	1.03013	2.22939
	2250	1.08297	1.1925	1.14314	1.04661	0.963271	0.952299		1.16627	1.44019	1.08522	1.57769	2.37688	1.93042		2.18788	2.16102	3.10851	2.40396	1.98725	2.36622		2.50189	2.02179	2.43039	1.83932	2.0402	1.73852		2.59134	2.27555	1.99239	1.52556	2.68538	1.39184		1.83794	1.11654	0.975109	0.902312	0.94042	0.950722		1.03563	1.00381	0.940675	0.909415	1.10867	2.20086
	2300	1.19107	1.17704	0.95361	1.20896	0.902673	0.903405		1.12306	1.57442	1.07999	1.624	2.07295	1.97159		2.40578	2.18393	3.16226	2.35419	2.01227	2.4239		2.4769	2.12898	2.41908	1.95324	1.78831	1.82412		2.4297	2.38554	2.31273	1.4894	2.57998	1.44697		1.99869	1.10533	0.969164	1.00962	1.0206	1.12946		0.969199	0.944754	1.24841	0.951611	1.10245	2.48538
	2350	1.19916	1.21845	0.927037	1.05613	0.886668	0.873756		1.18815	1.55377	1.17831	1.73235	2.07562	2.07982		2.34482	2.1593	3.30144	2.46887	2.05153	2.39627		2.68608	2.15869	2.78987	1.75605	1.75009	1.86323		2.65839	2.33569	2.23442	1.56973	2.50359	1.33142		1.60491	1.28974	1.0373	0.944435	0.92889	1.07317		0.948839	0.950361	1.09049	0.855999	1.11846	2.29208
	2400	1.11846	1.16949	0.992284	1.09087	0.837603	0.891201		1.27107	1.31003	1.27917	1.77613	2.36697	2.10051		2.39491	2.19347	3.09248	2.72569	2.19892	2.20593		2.58036	2.11822	2.49509	1.89647	1.84317	1.80384		2.3691	2.37363	2.3245	1.55303	2.57544	1.39813		1.92087	1.01575	1.01875	1.08905	0.939081	0.960064		0.97284	0.86563	1.14569	0.947731	1.39254	1.7592
	2450	1.18814	1.21354	0.973139	1.00546	0.980744	1.04805		1.14353	1.53916	1.21368	1.56434	2.31446	2.13108		2.49957	2.2199	3.23028	2.42845	2.30399	2.48902		2.58167	2.11781	2.71747	2.08639	1.83936	1.90362		2.51851	2.35109	2.33478	1.44316	2.81283	1.37758		1.73141	1.18452	0.900568	1.01615	0.978578	1.05472		1.10236	0.803242	1.03582	0.943638	1.17229	2.02411
	2500	1.14817	1.33412	0.948295	1.13043	0.790075	0.978819		1.10466	1.63412	1.16029	1.62377	2.33717	2.16036		2.30937	2.17173	3.46255	2.45647	2.15765	2.57072		2.69945	2.27576	2.51425	1.94916	1.80041	1.93488		2.62591	2.348	2.31372	1.66176	2.73574	1.3394		1.88596	1.03139	0.885608	1.01734	0.965412	0.892982		0.875348	0.897963	1.02187	0.800819	1.20263	2.20913
	2550	1.19598	1.14083	0.955915	1.15464	0.939367	0.962156		1.01335	1.49391	1.10122	1.65935	2.24712	2.16432		2.38751	2.21255	3.38163	2.48684	2.19739	2.60414		2.71055	2.29809	2.58304	1.97655	1.85418	2.02368		2.68037	2.23485	2.47718	1.46809	2.605	1.31012		2.0196	0.960576	0.863853	1.01845	1.07349	0.959835		0.999814	0.844162	1.11521	0.726798	1.06223	2.39415
	2600	1.08435	1.02985	0.977045	1.09021	0.93084	0.861865		1.25494	1.55691	1.35559	1.62285	2.4835	2.26772		2.46513	2.44066	3.31295	2.8574	2.27792	2.40706		2.65261	2.17127	2.65756	1.85117	1.853	1.9251		2.42925	2.34289	2.20751	1.42485	2.71384	1.31105		1.83036	1.11779	0.888613	1.07095	1.01108	1.0734		1.29757	0.874918	1.14379	0.762079	1.16534	2.2316
	2650	1.16816	1.1162	0.856667	1.31474	0.828866	1.00151		1.23098	1.4383	1.12193	1.57324	2.44003	2.22749		2.50647	2.39413	3.3423	2.4071	2.21187	2.59887		2.82518	2.34641	2.74668	1.88016	1.97484	1.99876		2.59269	2.41184	2.38455	1.56242	2.99728	1.41408		1.80967	1.03749	0.829555	1.02164	1.02239	0.937397		0.981906	0.947645	1.07706	0.809286	1.09082	1.94073
	2700	1.07935	1.2757	1.10735	1.17707	0.998427	0.939704		1.1207	1.57348	1.42864	1.63106	2.47974	2.13332		2.44939	2.334	3.38877	2.53668	2.26545	2.33538		2.73663	2.26155	2.43997	2.05046	2.10753	1.91364		2.68884	2.36502	2.45456	1.4507	2.80689	1.37434		1.91372	0.924232	1.01679	1.0734	0.930006	1.01941		0.829946	0.940986	1.04607	0.862208	1.22786	1.78951
	2750	1.12268	1.18422	0.978198	1.10337	0.833968	0.959731		1.11532	1.55762	1.17195	1.6013	2.48791	2.26534		2.32588	2.34237	3.62126	2.50678	2.34864	2.57884		2.66708	2.21174	2.77283	1.97503	1.81882	1.976		2.50186	2.4884	2.40207	1.58966	2.97531	1.39016		2.03381	0.93164	0.986085	0.9718	0.849673	1.05303		1.18127	0.786156	1.10728	0.849295	1.22559	2.13994
	2800	1.07169	1.25671	1.18687	1.09834	0.987384	0.949483		0.933918	1.52675	1.23401	1.55875	2.4908	2.1817		2.56297	2.32063	3.55636	2.72569	2.48782	2.50189		2.90073	2.31379	2.55713	2.12825	1.9634	1.91116		2.68607	2.37571	2.51231	1.48594	2.89063	1.39926		2.22217	1.00052	0.96237	1.06005	1.02737	1.01122		1.1248	0.942563	1.14698	0.83984	1.1004	2.34194
	2850	1.21183	1.24975	0.949448	1.18474	0.920566	1.04977		1.12419	1.4522	1.21966	1.48475	2.48393	2.30319		2.44198	2.26721	3.50662	2.69194	2.39337	2.52797		2.977	2.12709	2.82199	1.94699	1.98262	1.82925		2.64099	2.48779	2.52835	1.53564	2.92879	1.45289		2.27821	0.867883	0.966551	1.05961	1.02626	1.03082		1.31733	0.840482	1.25624	0.897349	1.03707	2.57639
	2900	1.19107	1.22805	0.954378	1.31514	0.841027	0.87665		1.0825	1.502	1.31708	1.6273	2.59677	2.23059		2.60927	2.33806	3.41142	2.71635	2.30077	2.6424		2.7625	2.37036	2.5715	1.76077	2.00932	1.87133		2.66049	2.45826	2.45686	1.442	2.72315	1.44585		2.17619	1.0109	0.896583	1.11619	1.08048	0.990619		1.14226	0.849244	1.11469	0.831443	1.24168	1.90071
	2950	1.12242	1.25019	0.914679	1.28246	1.02128	0.831277		1.14957	1.54159	1.30176	1.53697	2.40408	2.43147		2.56457	2.43715	3.3761	2.53284	2.18983	2.49299		2.88451	2.38917	2.73066	2.07416	1.98196	2.00926		2.66732	2.5373	2.62329	1.5972	3.14186	1.4907		2.30779	0.86276	0.914092	1.07681	1.07825	0.918942		0.92023	0.859934	1.16721	0.837017	1.0906	2.01933
	3000	1.25438	1.42603	0.97999	1.32401	1.05944	0.906534		1.21834	1.54206	1.07655	1.76931	2.40451	2.29591		2.66627	2.31109	3.38367	2.50749	2.2706	2.67902		3.05839	2.36441	2.65489	2.00886	1.82843	2.05574		2.51213	2.58903	2.54423	1.57065	2.90447	1.44927		2.24841	0.949431	1.05285	0.992417	1.07937	1.05916		0.998923	0.837766	1.05338	0.856845	1.10084	2.27618
	3050	1.15446	1.16142	0.860189	1.34888	0.861506	1.00221		1.31881	1.55432	1.21487	1.60974	2.59127	2.33002		2.44425	2.42448	3.33677	2.53166	2.43971	2.70881		2.79019	2.25058	2.72226	2.27988	2.05875	2.03739		2.72177	2.55203	2.41491	1.47063	3.0259	1.44068		2.22239	0.884774	0.980532	0.968686	0.911187	0.959835		0.995281	0.918817	1.02161	0.949636	0.958026	2.36155
	3100	1.17815	1.16853	0.976277	1.29635	0.893098	0.809841		1.00505	1.49289	1.22811	1.64954	2.43938	2.35843		2.60616	2.46858	3.47282	2.79516	2.27478	2.80554		2.7378	2.39161	2.72203	2.15698	1.85953	1.99243		2.59869	2.60996	2.50178	1.57796	2.85631	1.39851		2.35581	1.03368	1.06762	0.965274	0.906204	0.985718		1.30983	0.916627	1.18796	0.844779	1.05733	2.15449
	3150	1.1716	1.4028	1.00906	1.33373	0.956002	0.893157		1.07674	1.61134	1.15939	1.62661	2.58614	2.26426		2.61795	2.60371	3.38433	2.52931	2.43086	2.77816		3.11794	2.5752	2.83227	1.99758	2.09411	2.20521		2.72755	2.45227	2.5198	1.51079	3.2557	1.52452		2.02827	0.915372	1.07082	1.0628	0.975379	0.966803		0.991417	0.947382	0.977785	0.838781	1.21982	1.65842
	3200	1.07771	1.32942	0.96219	1.25375	1.01213	1.01222		1.22551	1.55377	1.08365	1.65	2.57825	2.44199		2.74542	2.34237	3.42475	2.51847	2.27969	2.72565		2.95742	2.4697	2.72014	2.00535	2.02941	1.98209		2.65314	2.5075	2.53213	1.58027	3.06148	1.52701		2.33803	0.937385	0.892206	1.01526	1.0267	1.00494		1.10689	0.988302	1.10548	0.954152	1.35239	2.10578
	3250	1.11716	1.57923	0.936385	1.10721	0.989062	1.01512		1.16334	1.44686	1.23013	1.77705	2.69391	2.50912		2.76183	2.64352	3.47435	2.5472	2.35475	2.72859		2.86975	2.40379	2.81335	2.12761	2.07174	2.08139		2.33242	2.41904	2.60321	1.42015	3.07242	1.53804		2.42409	0.927625	0.922715	0.983147	1.03489	0.979668		1.20327	0.937831	1.1307	0.858539	1.13587	2.07618
	3300	1.13741	1.27951	1.01866	1.30283	0.820129	0.943537		0.93505	1.48237	1.35993	1.70543	2.4482	2.45411		2.54832	2.44762	3.44544	2.57648	2.46111	2.67876		3.00732	2.45048	2.96694	2.11735	1.95401	1.96405		2.8024	2.61345	2.61621	1.60543	3.07555	1.55342		2.37432	1.00114	0.816424	1.08771	1.01964	1.09071		0.935166	0.910756	1.02635	0.778662	1.40951	2.34237
	3350	1.12164	1.422	1.09659	1.16371	0.837393	0.946353		1.08278	1.40735	1.17719	1.75903	2.48393	2.37602		2.70972	2.32188	3.30989	2.75513	2.19618	2.93154		2.78858	2.41556	2.74762	1.88538	2.11626	1.99018		2.85918	2.54181	2.56751	1.6209	3.01308	1.37415		2.2291	0.938424	1.01601	0.957339	0.931122	1.0577		0.837897	0.965345	1.03375	0.915201	1.03481	2.31213
Exp 2	Time (s)
	0	7.315	6.686	6.909	6.772	6.119	4.898		13.303	13.568	11.981	13.687	12.689	12.72		16.684	15.543	14.532	16.354	14.966	14.664		12.933	16.147	13.797	13.492	15.479	13.458		13.889	14.536	15.353	13.977	14.886	14.151		7.065	6.335	5.096	5.612	4.575	5.313		10.77	8.826	6.955	6.61	5.206	6.055
	50	6.775	8.563	7.117	5.948	6.189	6.39		12.573	13.66	13.086	14.252	14.862	14.417		14.78	16.641	14.612	15.555	15.881	15.939		13.382	15.222	14.124	15.329	13.791	13.406		14.429	15.161	14.523	12.976	13.983	12.949		6.72	5.588	5.322	6.018	5.206	6.479		10.593	8.722	8.356	7.092	6.65	5.359
	100	7.69	7.614	6.29	6.122	6.915	5.875		13.876	12.573	14.984	14.349	14.783	12.878		16.251	15.601	15.323	16.943	14.825	16.437		12.442	13.821	13.831	14.175	13.907	13.925		12.854	13.367	13.458	12.833	13.129	13.324		8.255	6.39	6.003	6.293	6.854	5.627		11.264	8.484	9.073	7.144	5.859	6.033
	150	7.739	7.413	6.232	6.384	6.888	6.992		13.083	12.653	14.865	13.281	14.368	13.651		16.663	13.214	14.853	16.479	14.502	17.776		13.925	13.87	14.432	14.865	13.538	14.722		12.631	13.913	14.102	11.728	14.041	12.546		7.285	6.216	5.536	5.865	6.232	6.122		9.988	8.63	8.508	6.58	6.87	5.261
	200	8.578	9.399	5.85	6.302	7.407	5.527		12.244	12.244	14.371	14.438	13.516	11.963		18.149	14.636	14.606	17.111	13.623	16.284		13.876	14.832	13.406	13.159	12.643	13.879		14.603	14.563	13.953	13.4	14.822	14.529		7.077	5.722	6.052	7.123	6	6.262		11.276	7.071	9.009	7.846	6.699	7.04
	250	7.373	10.123	6.891	6.537	6.586	5.322		13.22	13.397	13.037	14.014	14.151	13.788		17.285	13.977	17.075	16.714	14.816	16.992		13.376	14.548	13.04	12.567	14.066	13.684		13.242	14.52	14.493	12.839	14.319	13.19		7.785	5.911	5.536	5.939	6.793	6.906		11.627	9.094	9.055	6.686	6.232	6.451
	300	7.507	9.854	8.051	6.271	6.018	6.039		13.251	12.744	12.741	16.08	13.214	14.227		18.021	14.337	11.758	14.771	12.65	15.646		12.442	14.053	13.681	14.587	13.892	13.623		13.202	14.453	13.266	12.488	12.482	13.089		8.252	4.703	7.538	6.43	7.944	6.876		10.095	10.193	10.114	7.462	5.64	6.754
	350	7.748	6.799	7.773	7.181	5.353	6.396		13.879	11.85	15.5	14.557	13.62	11.566		18.326	14.697	14.108	14.389	12.921	17.151		13.065	14.075	15.018	15.311	13.467	12.857		12.631	15.033	15.186	12.939	13.242	15.839		7.993	6.113	6.805	6.567	6.012	5.643		11.533	9.058	9.048	7.645	6.287	5.591
	400	9.552	7.724	7.925	7.913	5.505	7.822		11.981	13.113	17.81	15.097	14.035	13.107		19.177	14.865	13.562	16.501	14.609	14.322		14.294	13.364	14.12	13.837	13.098	13.135		12.967	14.954	14.334	13.464	13.107	14.09		7.797	6.155	6.543	5.966	6.061	6.436		10.315	9.708	10.312	7.742	6.509	7.614
	450	5.533	7.803	7.617	6.876	6.253	6.299		13.547	12.228	16.379	16.254	12.082	14.053		20.163	15.329	14.853	14.203	13.776	15.506		12.79	13.614	13.995	12.93	14.053	13.745		14.542	13.8	13.385	12.939	13.788	12.28		7.944	6.75	5.823	6.271	5.408	5.923		9.567	9.802	9.476	7.034	6.61	7.245
	500	7.281	8.594	6.903	6.516	7.104	6.421		14.008	11.963	15.594	14.514	13.556	13.351		18.051	13.678	14.679	17.654	13.892	13.794		12.234	12.967	11.99	13.815	13.989	12.527		12.851	16.205	12.885	11.804	14.432	12.158		8.621	6.348	6.509	6.516	5.356	5.847		12.976	8.914	9.039	7.715	6.195	6.586
	550	6.979	8.771	7.062	5.856	6.006	5.777		13.449	12.354	13.907	14.334	12.604	12.213		21.613	13.138	13.266	15.826	12.915	16.107		13.11	14.764	14.529	14.423	13.013	13.373		14.05	14.078	13.046	13.66	14.114	13.77		7.51	8.157	6.555	7.074	5.753	5.746		10.428	8.694	8.249	8.292	6.656	7.51
	600	7.553	8.206	7.761	6.628	6.357	6.317		13.077	12.857	13.986	13.794	14.026	13.73		19.687	14.911	13.733	14.401	12.189	16.309		13.101	14.572	13.669	12.463	12.674	13.498		12.57	13.48	12.784	11.636	15.375	12.646		7.654	7.33	6.158	7.022	5.646	6.702		8.459	10.321	11.426	7.901	7.068	8.301
ATP inj	650	9.564	9.097	7.431	6.323	4.868	6.909		17.188	18.433	18.137	18.085	17.493	17.758		16.473	17.651	16.476	17.731	18.329	17.859		18.759	18.927	17.999	18.985	18.933	20.633		18.71	19.678	20.618	18.512	17.062	18.646		7.52	6.567	6.711	6.308	5.661	6.717		12.024	10.211	9.21	9.048	8.429	6.357
	700	8.121	8.755	8.224	6.708	5.344	5.533		18.781	18.607	16.91	19.229	18.542	16.196		32.764	18.21	19.141	18.094	16.489	19.977		19.183	22.037	19.092	21.716	21.732	20.245		20.45	19.397	21.362	19.315	18.173	19.516		8.688	6.149	6.32	6.821	6.726	6.607		12.231	9.534	10.495	7.947	9.427	6.11
	750	8.276	8.389	7.675	6.134	6.543	5.225		19.708	18.561	16.766	19.513	18.945	16.132		35.928	18.021	17.355	19.51	16.708	18.408		20.184	21.32	22.446	22.537	21.82	21.335		18.912	20.532	21.069	20.609	18.591	20.026		7.434	5.627	5.997	5.252	4.752	5.566		11.478	10.156	9.93	8.725	6.992	7.7
	800	8.411	8.047	7.202	5.71	6.085	5.927		19.113	19.067	20.886	21.194	17.691	16.068		32.239	16.626	17.392	21.432	16.934	18.872		20.023	24.088	19.791	21.231	22.849	22.318		20.172	22.372	21.429	21.558	19.821	19.15		8.197	6.589	6.229	5.579	7.364	5.469		13.092	8.374	9.195	8.948	8.176	7.062
	850	8.67	6.699	6.891	6.546	6.943	4.837		18.423	18.759	22.058	21.301	21.143	17.178		33.063	18.396	18.881	20.862	17.77	18.649		20.789	24.106	21.219	22.604	22.137	22.394		18.365	20.532	21.225	22.229	20.905	21.259		6.906	6.607	5.127	4.895	5.194	6.375		12.308	10.776	10.88	8.795	7.88	7.254
	900	7.08	7.904	7.44	5.927	5.624	6.5		20.093	20.358	19.531	20.929	20.258	17.261		31.375	17.029	20.37	19.696	17.554	20.026		21.304	22.113	21.805	23.947	23.279	23.947		20.37	21.527	21.405	22.375	20.041	19.525		6.946	7.397	6.802	6.699	5.573	5.496		12.555	9.888	10.11	9.967	7.382	5.661
	950	7.593	8.71	7.394	6.464	6.271	6.332		21.283	19.403	22.006	21.613	19.543	18.933		35.825	18.182	18.866	19.26	17.059	18.234		21.146	21.729	22.256	23.499	22.256	23.383		19.824	22.345	20.551	22.098	19.87	20.438		7.642	5.53	6.909	6.067	6.757	5.481		11.435	12.003	10.297	8.42	7.886	7.022
	1000	8.075	7.385	7.098	4.819	7.498	5.67		19.125	18.768	24.802	24.06	21.808	18.851		32.7	16.928	18.726	21.564	16.827	19.275		21.558	23.337	23.563	22.845	23.175	23.956		19.968	23.563	21.594	22.635	21.899	23.135		7.217	6.213	6.68	4.941	5.685	5.457		12.152	11.349	11.313	9.274	9.46	6.784
	1050	7.291	8.722	7.086	5.273	6.235	6.033		20.837	20.187	21.558	21.921	20.233	19.11		34.714	15.833	17.474	23.047	17.215	20.49		22.903	23.093	23.502	24.96	24.38	23.874		21.777	22.44	24.008	22.751	21.014	19.659		6.915	6.897	5.759	6.094	6.003	5.884		11.139	9.418	10.657	6.879	9.106	6.03
	1100	6.693	8.099	7.883	6.015	6.219	6.195		19.049	20.285	24.957	19.943	20.557	19.281		34.998	17.044	17.676	23.508	14.59	19.513		23.834	24.136	23.282	23.569	22.955	25.51		22.391	23.486	23.84	23.01	21.97	21.515		7.62	6.454	5.408	6.134	5.917	5.475		11.105	11.075	11.261	9.68	8.16	7.169
	1150	7.855	8.89	7.7	5.984	6.512	5.469		18.494	21.356	25.494	20.383	21.39	19.769		36.493	16.547	18.448	22.403	15.759	19.958		24.323	24.738	22.531	22.736	23.462	23.682		22.015	23.843	22.745	22.153	23.05	22.568		6.833	7.501	5.936	6.516	4.358	6.714		11.957	12.009	9.799	7.584	8.078	7.327
	1200	6.5	7.99	6.662	7.471	4.974	7.047		19.409	21.313	26.077	24.542	20.065	20.349		33.875	17.615	17.557	21.268	15.939	18.939		21.628	24.667	24.121	27.423	25.4	23.676		21.463	24.6	24.747	24.136	22.186	20.288		7.819	5.768	4.776	6.158	5.951	5.469		12.469	10.959	9.717	8.603	7.578	6.87
	1250	7.944	9.875	6.827	6.848	6.155	4.99		20.84	20.438	26.398	21.683	22.388	19.501		35.004	17.514	16.373	20.792	15.366	19.412		22.607	24.081	23.856	25.107	24.533	25.11		20.898	24.289	26.422	24.017	23.584	22.043		6.351	6.519	6.339	5.78	6.995	5.704		10.181	10.349	10.416	9.668	8.109	7.599
	1300	9.027	9.073	7.663	7.748	5.981	6.543		20.367	23.187	26.627	21.893	22.186	20.483		35.98	15.833	16.849	23.12	15.338	19.345		24.588	26.428	24.503	25.192	25.784	25.723		22.629	26.257	24.167	25.79	21.027	22.91		7.88	5.78	5.609	6.067	5.005	5.609		10.477	12.357	10.138	8.615	9.933	7.346
	1350	7.159	8.267	8.179	6.265	6.775	6.18		19.791	21.368	29.214	23.715	24.237	19.357		30.566	16.061	17.48	23.013	16.797	20.761		23.535	26.364	25.098	25.83	26.031	26.386		21.902	24.783	25.25	24.835	23.892	23.602		7.462	6.787	4.797	5.933	6.812	6.552		12.234	9.628	10.709	9.045	8.453	6.433
	1400	6.033	9.985	7.065	5.759	5.048	6.442		20.398	20.981	29.715	21.719	22.787	20.786		35.083	17.319	17.184	22.302	17.508	17.3		23.386	26.532	25.574	26.971	25.848	28.711		23.026	25.436	26.129	25.778	23.419	23.538		6.485	6.094	5.603	5.551	6.198	5.811		11.279	10.422	9.158	9.644	8.997	7.504
	1450	8.563	9.421	8.395	6.833	6.281	6.116		22.272	21.466	25.616	22.162	25.403	18.622		33.603	15.781	17.703	21.402	14.16	20.38		24.695	23.615	25.122	26.935	25.995	27.087		23.981	25.342	27.246	27.374	24.533	24.213		8.505	5.753	6.866	6.592	6.696	6.772		12.033	12.421	10.168	10.455	9.418	6.677
	1500	7.184	8.731	7.703	5.551	5.252	6.873		19.684	22.678	30.157	20.67	22.946	20.154		35.297	16.37	17.023	26.334	15.39	19.513		24.664	25.833	25.378	28.427	28.839	25.873		24.487	25.427	25.507	28.601	24.112	24.033		7.129	6.476	5.182	6.201	6.284	5.109		10.464	11.713	12.271	9.488	9.393	6.796
	1550	7.248	8.731	7.745	6.357	5.133	5.942		22.653	22.729	33.356	22.995	23.306	20.81		36.069	17.282	16.257	25.919	14.078	18.759		26.981	27.957	24.823	26.984	27.231	27.505		24.606	25.995	26.105	28.616	24.619	25.345		6.848	6.262	5.673	5.194	6.68	6.61		9.991	11.353	11.31	9.28	8.511	8.06
	1600	8.17	8.603	7.657	6.708	6.747	6.537		19.641	24.243	29.169	23.029	22.372	21.887		35.782	16.586	17.599	28.406	17.715	18.24		26.459	24.158	27.243	28.156	27.411	27.603		24.429	26.923	26.37	26.334	24.683	23.962		7.55	6.424	6.348	5.206	6.839	5.307		11.475	12.231	11.743	8.994	9.933	6.622
	1650	6.406	10.489	7.08	6.976	4.739	5.933		21.835	23.523	33.997	23.755	24.701	23.062		36.862	15.952	18.057	23.465	15.039	18.973		27.606	29.092	27.417	26.239	27.963	28.177		22.156	28.372	26.563	28.406	27.176	22.833		7.535	5.649	5.911	6.03	4.736	5.829		11.67	12.976	10.864	9.1	8.551	7.205
	1700	8.459	9.262	7.477	7.132	4.843	5.585		22.772	25.455	34.222	23.233	23.08	21.524		35.422	20.538	17.163	28.308	15.598	20.45		28.613	24.933	27.579	30.734	29.074	28.964		24.127	26.978	29.742	26.602	26.004	26.013		6.558	5.838	6.516	6.427	6.693	4.962		12.207	10.593	10.76	9.634	9.683	7.666
	1750	8.228	9.412	7.022	7.101	5.032	5.984		23.932	24.872	29.584	24.344	23.212	21.31		34.851	17.368	18.155	29.654	17.026	19.916		26.517	28.833	25.522	27.582	27.386	28.51		25.009	27.563	27.615	28.452	26.505	25.284		7.172	4.761	6.189	5.649	6.427	6.238		11.249	12.653	9.064	9.219	9.012	7.465
	1800	8.322	9.238	7.187	5.359	6.018	7.3		21.967	23.923	36.612	23.904	22.562	22.29		35.355	16.812	16.843	21.161	17.459	21.793		28.479	27.521	28.683	29.388	27.838	27.71		24.344	27.484	29.211	27.798	26.831	25.089		7.486	6.161	7.428	6.079	6.073	5.325		12.817	12.109	9.662	8.908	9.763	7.849
	1850	6.033	8.572	7.111	5.627	5.536	7.629		23.911	26.678	31.561	26.019	26.538	22.391		33.832	16.492	17.413	27.557	13.971	19.766		26.746	29.352	28.937	32.449	28.128	28.751		25.296	27.161	28.171	30.508	27.603	26.865		8.353	7.101	5.206	6.903	4.846	5.203		12.622	11.404	10.455	8.438	10.245	6.726
	1900	6.604	10.672	6.696	6.985	6.689	6.345		24.509	25.919	36.035	25.058	27.548	22.357		28.299	17.227	16.306	32.77	15.189	17.432		28.967	30.484	30.197	31.851	31.201	30.896		25.784	26.697	28.198	30.49	26.566	26.563		6.934	7.217	7.404	5.692	5.762	6.229		12.338	12.708	8.899	10.84	8.682	8.908
	1950	7.733	7.419	6.805	6.201	7.013	6.757		24.5	26.91	36.172	24.316	24.005	22.723		22.211	16.727	16.452	29.73	14.52	17.865		28.946	29.947	30.261	30.026	30.06	30.869		24.814	26.904	29.297	28.485	27.808	26.205		7.605	6.76	5.82	6.21	6.143	5.493		11.423	12.872	9.238	8.771	9.634	6.918
	2000	8.328	8.582	7.425	5.585	6.802	5.881		24.374	26.889	30.49	24.854	24.017	23.676		28.561	18.423	17.786	28.583	15.454	17.551		27.24	29.794	29.474	29.712	30.823	28.806		25.909	29.297	30.148	31.302	28.555	27.402		8.032	5.814	5.899	6.891	5.106	5.511		10.87	13.943	8.951	8.783	10.178	7.077
	2050	7.849	9.32	7.278	6.552	6.345	6.409		24.924	25.507	36.777	27.28	22.717	22.556		29.178	19.086	16.901	31.83	15.103	20.602		28.497	28.159	29.803	33.124	30.508	32.016		27.234	28.638	30.316	30.133	28.595	28.061		6.534	7.455	5.948	5.49	5.209	6.165		11.005	12.918	9.366	8.804	9.564	7.086
	2100	7.898	9.702	6.772	5.582	6.464	5.621		23.535	27.969	38.068	25.51	24.316	23.404		31.329	17.004	18.442	32.87	16.608	21.991		27.921	29.669	29.459	31.073	31.11	30.048		27.072	27.264	29.08	30.014	29.907	26.831		7.88	5.032	5.612	7.626	5.988	5.237		11.734	15.39	9.277	10.815	8.853	6.815
	2150	7.309	9.525	7.556	5.829	5.396	6.238		22.522	26.505	38.287	25.681	23.764	24.255		31.549	17.554	18.17	34.488	15.411	22.29		28.229	32.217	29.208	28.687	30.612	32.028		27.786	28.799	30.453	30.28	29.456	28.522		7.462	6.525	6.25	6.653	5.225	6.204		11.819	14.108	11.194	9.521	8.942	6.317
	2200	8.365	8.2	8.896	6.839	5.688	7.043		24.585	28.622	39.438	26.758	23.569	25.134		34.955	20.12	18.335	31.305	15.997	21.57		29.984	31.705	31.824	32.855	31.699	32.864		26.584	30.191	31.796	30.438	28.049	27.676		7.306	4.538	5.899	6.686	6.613	4.599		12.238	14.413	10.391	9.027	8.414	7.596
	2250	7.501	10.092	7.12	6.323	5.942	6.677		24.429	28.693	39.349	26.068	26.477	26.056		30.899	18.53	17.322	36.438	13.641	24.222		29.266	30.841	30.899	33.121	33.386	33.273		25.928	30.554	32.51	31.696	30.756	28.574		8.713	6.635	6.308	5.646	4.739	6.351		12.842	14.74	10.55	10.248	8.102	7.117
	2300	7.376	8.932	8.273	6.72	5.719	6.931		26.294	29.199	42.554	27.371	27.213	26.163		40.537	19.711	19.006	25.32	15.994	23.456		30.515	31.232	30.435	30.859	30.774	31.784		26.431	31.073	31.549	31.323	28.857	30.566		7.492	6.299	7.584	5.157	6.314	5.688		12.65	14.478	10.425	10.8	7.956	6.299
	2350	9.964	9.271	6.47	5.966	6.537	5.524		25.455	28.964	36.557	27.225	28.183	27.182		23.273	19.739	17.682	35.831	15.094	27.713		30.029	30.634	31.546	31.699	31.613	32.513		27.609	29.977	32.446	33.374	29.889	30.588		8.331	7.068	5.997	4.944	5.334	4.694		12.192	14.886	10.461	8.215	7.721	6.204
	2400	6.662	9.589	6.665	6.168	5.441	6.662		26.08	29.623	38.562	29.391	24.5	26.337		35.941	18.408	16.18	34.659	14.13	23.535		32.483	30.371	32.028	32.819	32.12	33.844		26.724	31.351	32.718	32.095	29.773	29.779		7.874	6.546	5.264	6.689	5.801	4.794		12.842	14.56	10.26	8.142	9.94	6.36
	2450	8.826	10.712	7.877	6.79	5.27	6.229		25.104	29.816	38.76	27.087	26.91	27.261		21.323	17.072	18.427	34.335	15.216	24.326		32.745	29.266	32.19	32.574	32.074	34.833		27.106	32.01	30.92	32.919	31.607	29.837		7.553	7.529	5.533	5.673	5.463	6.006		10.486	15.381	10.15	9.357	8.752	9.143
	2500	8.493	9.558	7.541	7.388	4.706	6.866		25.708	31.305	37.204	28.256	25.952	27.872		21.484	18.109	17.365	35.464	14.252	21.945		31.747	34.167	31.4	33.264	32.083	33.804		27.454	31.329	32.764	33.224	32.355	31.128		8.6	6.61	7.477	5.475	5.78	5.53		11.877	16.412	9.573	9.848	7.843	6.799
	2550	7.758	8.533	8.109	6.094	5.157	7.227		28	29.657	41.901	29.962	25.064	25.476		39.319	18.369	20.197	37.607	15.942	25.116		32.291	31.229	33.917	32.535	32.913	35.037		27.942	31.94	30.399	32.791	30.142	31.848		7.48	6.903	6.235	6.302	4.956	6.717		12.469	15.594	9.882	8.228	8.151	7.809
	2600	8.389	8.105	7.468	6.296	5.957	5.832		28.296	31.671	33.286	28.198	25.891	27.045		38.15	19.055	17.221	35.934	15.414	27.448		31.024	33.389	32.581	32.642	32.581	32.263		26.141	32.626	32.999	33.728	30.994	29.98		8.258	6.198	5.447	5.197	5.756	6.308		11.392	14.12	9.271	9.656	8.423	9.68
	2650	7.568	9.274	8.435	6.631	4.019	5.466		25.504	30.637	40.46	27.515	27.728	26.971		37.317	17.014	19.397	36.874	15.939	27.243		30.634	31.741	33.939	36.215	32.486	34.46		28.589	32.236	31.897	32.883	30.807	29.779		8.185	5.576	6.396	7.281	7.559	5.942		11.728	14.847	9.171	10.181	8.023	6.198
	2700	8.289	11.002	6.384	7.101	5.753	6.671		26.019	33.768	38.348	28.543	28.629	27.151		37.619	20.877	18.378	36.484	15.537	27.261		33.163	32.886	32.242	32.224	33.722	34.616		26.987	30.435	33.865	32.422	31.18	31.567		9.537	6.055	7.156	6.003	6.531	6.628		11.868	15.558	10.587	9.512	8.13	7.233
	2750	7.727	9.439	8.353	6.403	5.887	6.351		26.099	30.899	38.556	30.292	27.472	28.278		37.64	16.675	18.527	35.086	14.453	27.185		32.416	32.745	31.775	33.112	34.695	34.537		28.29	31.998	33.008	34.402	33.508	30.487		7.425	6.143	6.488	5.466	4.855	6.259		12.918	15.247	7.91	8.408	7.33	6.107
	2800	8.322	8.783	6.763	6.686	6.137	6.461		27.216	31.238	45.828	28.47	27.103	27.853		22.159	20.264	18.417	39.023	14.597	27.249		34.241	33.673	33.487	36.783	32.013	37.149		29.23	32.602	35.095	35.327	29.108	31.516		7.285	4.33	6.775	5.45	6.042	4.34		10.944	15.247	9.287	11.365	8.78	5.463
	2850	7.864	9.711	7.309	4.852	4.639	5.93		25.818	31.418	41.656	27.988	27.203	27.881		34.253	18.39	17.783	36.877	15.53	27.209		31.934	35.345	35.675	33.6	34.006	34.381		26.709	31.442	35.754	36.737	31.796	29.245		6.876	6.659	6.085	6.29	5.89	6.738		13.635	14.932	10.922	10.742	7.089	6.473
	2900	7.77	8.881	6.885	6.802	6.976	5.728		28.03	33.319	44.293	29.733	28.107	29.547		30.621	17.941	19.971	38.019	15.378	29.376		33.463	34.619	35.538	36.734	33.514	37.741		27.292	34.21	33.347	34.598	30.701	28.833		6.9	5.875	5.429	4.773	5.887	6.097		13.806	16.205	8.957	8.362	8.084	7.397
	2950	6.604	8.701	6.952	6.494	6.573	5.89		29.15	33.441	43.216	30.429	25.897	26.855		37.799	16.757	19.351	39.426	14.011	31.845		33.405	34.683	33.148	33.774	34.045	38.544		29.562	32.816	34.702	35.703	31.815	31.683		6.174	8.02	5.081	5.777	5.859	6.702		11.807	15.244	10.236	9.921	9.335	8.112
	3000	8.53	8.282	6.482	5.923	5.536	5.051		26.52	30.701	37.906	30.515	28.36	28.79		36.368	21.387	17.813	36.136	15.216	31.274		33.279	32.141	33.762	34.525	33.203	36.572		31.091	33.835	33.92	33.591	31.244	33.252		7.91	6.589	6.818	5.795	6.357	5.429		12.46	15.659	9.348	7.846	8.456	6.781
	3050	8.807	6.799	7.614	5.539	6.079	6.235		27.609	33.658	43.851	30.942	30.402	26.16		19.809	18.484	18.515	34.033	14.478	30.777		34.528	34.106	34.18	37	34.32	35.193		29.962	32.544	36.383	34.906	33.157	30.707		8.112	6.54	4.544	6.183	5.939	6.314		12.076	13.312	11.795	9.152	7.944	6.598
	3100	7.706	7.434	7.855	5.063	6.009	6.046		27.383	34.5	42.798	33.224	30.206	27.634		38.962	16.193	18.872	39.27	15.244	32.211		33.719	32.73	33.249	35.907	34.964	36.761		29.233	32.062	31.87	36.356	33.789	32.135		8.408	5.353	5.734	5.963	5.316	7.632		11.636	14.929	8.426	9.686	8.939	8.771
	3150	6.949	8.267	6.781	6.143	5.307	5.383		29.422	32.159	44.879	30.347	30.011	27.89		23.569	15.128	16.815	39.2	15.417	34.525		33.298	32.855	36.292	36.728	36.069	37.729		31.244	34.256	35.245	37.521	33.63	31.747		6.686	6.21	5.411	5.124	6.561	5.811		11.85	15.39	10.239	11.282	8.591	5.771
	3200	7.007	6.827	7.785	6.894	6.186	6.793		27.911	32.01	44.934	29.907	28.967	26.395		19.925	18.903	17.859	34.656	14.316	32.147		33.621	35.367	34.518	38.184	33.612	38.306		28.928	36.301	35.077	36.887	34.531	33.24		7.974	5.341	6.552	5.737	5.414	6.479		13.943	13.535	9.439	8.279	7.996	6.58
	3250	7.437	7.748	6.036	5.939	6.345	5.966		28.65	33.755	42.841	28.387	28.833	28.143		39.871	18.619	18.851	38.794	16.592	32.684		35.388	35.828	33.676	39.398	38.232	36.856		32.056	34.882	35.052	38.29	34.119	32.12		8.34	6.863	6.134	6.18	5.051	5.545		11.053	13.3	9.83	12.625	8.701	5.099
	3300	7.742	7.047	7.162	5.948	6.213	6.14		27.71	33.066	43.851	29.559	28.113	27.438		24.695	17.212	17.041	38.47	15.866	30.356		35.056	37.451	36.88	39.798	37.088	38.464		29.871	34.692	37.192	37.729	32.053	33.527		10.773	6.586	6.256	5.191	6.528	4.977		12.802	14.459	9.961	8.688	6.668	6.656
	3350	8.56	8.484	8.105	6.763	5.298	6.918		27.084	33.459	37.982	30.609	30.112	27.414		39.639	18.14	23.489	35.443	16.116	31.903		34.927	35.59	36.551	38.586	37.396	38.531		31.998	31.29	37.125	38.312	35.654	34.106		9.579	6.351	5.389	4.868	4.919	7.111		12.732	15.027	7.788	8.527	7.568	7.434
F0= mean of the 4 first values before ATP injection
F0		7.37975	7.569	6.637	6.3065	6.52775	6.03875		13.2088	13.1135	13.729	13.8922	14.1755	13.4165		16.0945	15.2497	14.83	16.3328	15.0435	16.204		13.1705	14.765	14.046	14.4653	14.1788	13.8778		13.4507	14.2443	14.359	12.8785	14.0098	13.2425		7.33125	6.13225	5.48925	5.947	5.71675	5.88525		10.6537	8.6655	8.223	6.8565	6.14625	5.677
	Time (s)
	0	0.991226	0.88334	1.04098	1.07381	0.937383	0.811095		1.00714	1.03466	0.872678	0.985226	0.895136	0.948086		1.03663	1.01923	0.979906	1.0013	0.994848	0.904962		0.981967	1.0936	0.982273	0.932718	1.0917	0.969754		1.03258	1.02048	1.06922	1.0853	1.06255	1.0686		0.963683	1.03306	0.92836	0.943669	0.80028	0.902765		1.01091	1.01852	0.845798	0.964049	0.847021	1.06658
	50	0.918053	1.13133	1.07232	0.943154	0.948106	1.05817		0.951869	1.04167	0.953165	1.0259	1.04843	1.07457		0.918326	1.09123	0.9853	0.952381	1.05567	0.983646		1.01606	1.03095	1.00555	1.05971	0.972653	0.966007		1.07273	1.06436	1.01142	1.00757	0.998091	0.977837		0.916624	0.911248	0.969531	1.01194	0.910657	1.10089		0.994298	1.00652	1.01617	1.03435	1.08196	0.943984
	100	1.04204	1.00595	0.947717	0.970744	1.05932	0.972883		1.05052	0.958783	1.09141	1.03288	1.04286	0.959863		1.00972	1.02303	1.03324	1.03736	0.985475	1.01438		0.944687	0.936065	0.984693	0.979935	0.980834	1.0034		0.955634	0.938414	0.937252	0.996467	0.937133	1.00615		1.126	1.04203	1.09359	1.05818	1.19893	0.956119		1.05728	0.979055	1.10337	1.04193	0.953264	1.06271
	150	1.04868	0.97939	0.938978	1.01229	1.05519	1.15786		0.99048	0.964884	1.08274	0.956001	1.01358	1.01748		1.03532	0.866506	1.00155	1.00895	0.964004	1.09701		1.05729	0.939384	1.02748	1.02764	0.954809	1.06083		0.939055	0.976745	0.982102	0.910665	1.00223	0.947404		0.993691	1.01366	1.00852	0.986212	1.09013	1.04023		0.93751	0.995903	1.03466	0.959673	1.11775	0.926722
	200	1.16237	1.24178	0.881422	0.999286	1.13469	0.915256		0.926961	0.933694	1.04676	1.03928	0.953476	0.891663		1.12765	0.959753	0.984895	1.04765	0.905574	1.00494		1.05357	1.00454	0.954435	0.909697	0.891687	1.00009		1.08566	1.02238	0.971725	1.04049	1.05798	1.09715		0.96532	0.9331	1.10252	1.19775	1.04955	1.06402		1.05841	0.815994	1.09559	1.14432	1.08993	1.24009
	250	0.999085	1.33743	1.03827	1.03655	1.00892	0.881308		1.00085	1.02162	0.949596	1.00876	0.998272	1.02769		1.07397	0.91654	1.15138	1.02334	0.984877	1.04863		1.0156	0.985303	0.928378	0.868772	0.992048	0.986039		0.98448	1.01936	1.00933	0.996933	1.02207	0.996035		1.06189	0.96392	1.00852	0.998655	1.18826	1.17344		1.09135	1.04945	1.10118	0.975133	1.01395	1.13634
	300	1.01724	1.30189	1.21305	0.994371	0.92191	1.00004		1.0032	0.971823	0.928036	1.15748	0.932172	1.06041		1.1197	0.940147	0.792852	0.904379	0.840895	0.965564		0.944687	0.951778	0.974014	1.00842	0.979776	0.981643		0.981507	1.01466	0.92388	0.969678	0.890951	0.988409		1.12559	0.766929	1.37323	1.08122	1.3896	1.16834		0.947554	1.17627	1.22996	1.08831	0.917633	1.18971
	350	1.0499	0.898269	1.17116	1.13867	0.820038	1.05916		1.05074	0.903649	1.129	1.04785	0.960813	0.862073		1.13865	0.963754	0.951315	0.880991	0.858909	1.05844		0.99199	0.953268	1.0692	1.05847	0.949802	0.926447		0.939055	1.05537	1.05759	1.0047	0.945199	1.19607		1.09026	0.996861	1.2397	1.10425	1.05165	0.958838		1.08253	1.04529	1.10033	1.115	1.0229	0.984851
	400	1.29435	1.02048	1.19406	1.25474	0.843323	1.2953		0.90705	0.999962	1.29725	1.08672	0.990089	0.976931		1.19153	0.97477	0.914498	1.0103	0.971117	0.883856		1.0853	0.905113	1.00527	0.956568	0.923777	0.946479		0.964035	1.04983	0.998259	1.04546	0.935563	1.064		1.06353	1.00371	1.19197	1.00319	1.06022	1.09358		0.968204	1.1203	1.25404	1.12915	1.05902	1.3412
	450	0.749754	1.03092	1.14766	1.0903	0.95791	1.0431		1.02561	0.932474	1.19302	1.17	0.852316	1.04744		1.25279	1.0052	1.00155	0.869602	0.915744	0.956924		0.97111	0.922045	0.996369	0.893866	0.991131	0.990434		1.08113	0.968812	0.932168	1.0047	0.984172	0.927317		1.08358	1.10074	1.0608	1.05448	0.945992	1.00641		0.897994	1.13115	1.15238	1.02589	1.07545	1.2762
	500	0.986619	1.13542	1.04008	1.03322	1.08828	1.0633		1.06051	0.912266	1.13584	1.04476	0.956298	0.995118		1.12156	0.896933	0.989818	1.0809	0.923455	0.851271		0.928894	0.878226	0.853624	0.955047	0.986617	0.902668		0.955411	1.13765	0.897347	0.916566	1.03014	0.918105		1.17592	1.03518	1.18577	1.09568	0.936896	0.993501		1.21797	1.02868	1.09923	1.12521	1.00793	1.16012
	550	0.945696	1.15881	1.06403	0.928566	0.920072	0.956655		1.01819	0.942083	1.01297	1.0318	0.88914	0.910297		1.34288	0.861522	0.894538	0.968973	0.85851	0.994014		0.995406	0.999932	1.03439	0.997079	0.917782	0.963629		1.04455	0.988329	0.908559	1.06068	1.00744	1.03983		1.02438	1.33018	1.19415	1.18951	1.00634	0.976339		0.97881	1.00329	1.00316	1.20936	1.08294	1.32288
	600	1.02348	1.08416	1.16935	1.05098	0.973842	1.04608		0.990026	0.98044	1.01872	0.992928	0.989454	1.02337		1.22321	0.977787	0.926028	0.881725	0.81025	1.00648		0.994723	0.986929	0.97316	0.861582	0.893873	0.972636		0.93452	0.946347	0.890313	0.903521	1.09745	0.954956		1.04402	1.19532	1.12183	1.18076	0.987624	1.13878		0.793993	1.19104	1.38952	1.15234	1.14997	1.46222
ATP inj	650	1.29598	1.20188	1.11963	1.00262	0.745739	1.14411		1.30126	1.40565	1.32107	1.3018	1.23403	1.32359		1.02352	1.15746	1.11099	1.08561	1.2184	1.10214		1.42432	1.28188	1.28143	1.31246	1.33531	1.48677		1.391	1.38147	1.43589	1.43743	1.21787	1.40804		1.02575	1.0709	1.22257	1.0607	0.990248	1.14133		1.12862	1.17835	1.12003	1.31962	1.37141	1.11978
	700	1.10044	1.15669	1.23911	1.06366	0.818659	0.916249		1.42186	1.41892	1.2317	1.38415	1.30803	1.20717		2.03573	1.19412	1.29069	1.10784	1.09609	1.23284		1.45651	1.49252	1.35925	1.50125	1.53272	1.45881		1.52036	1.36174	1.48771	1.49979	1.29717	1.47374		1.18506	1.00273	1.15134	1.14696	1.17654	1.12264		1.14805	1.10023	1.2763	1.15905	1.53378	1.07627
	750	1.12145	1.10834	1.1564	0.972647	1.00234	0.865245		1.49204	1.41541	1.22121	1.4046	1.33646	1.2024		2.23232	1.18172	1.17026	1.19453	1.11065	1.13602		1.53252	1.44396	1.59804	1.55801	1.53892	1.53735		1.40602	1.44142	1.4673	1.60026	1.327	1.51225		1.01402	0.917608	1.0925	0.883134	0.831242	0.945754		1.07737	1.172	1.20759	1.27252	1.1376	1.35635
	800	1.13974	1.06315	1.08513	0.905415	0.932174	0.981495		1.447	1.454	1.52131	1.5256	1.248	1.19763		2.00311	1.09025	1.17276	1.31221	1.12567	1.16465		1.52029	1.63143	1.40901	1.46772	1.6115	1.60819		1.49969	1.5706	1.49237	1.67395	1.4148	1.4461		1.11809	1.07448	1.13476	0.93812	1.28814	0.929272		1.22886	0.966361	1.11821	1.30504	1.33024	1.24397
	850	1.17484	0.885057	1.03827	1.03798	1.06361	0.800994		1.39476	1.43051	1.60667	1.5333	1.49152	1.28036		2.0543	1.20631	1.27316	1.27731	1.18124	1.15089		1.57845	1.63264	1.51068	1.56264	1.56128	1.61366		1.36535	1.44142	1.47817	1.72606	1.49218	1.60536		0.941995	1.07742	0.934007	0.823104	0.908558	1.08322		1.15527	1.24355	1.32312	1.28272	1.28208	1.27779
	900	0.959382	1.04426	1.12099	0.939824	0.861553	1.07638		1.52119	1.55245	1.42261	1.50652	1.42909	1.28655		1.94942	1.11667	1.37357	1.20592	1.16688	1.23587		1.61755	1.49766	1.5524	1.65548	1.64182	1.72557		1.51441	1.51128	1.4907	1.73739	1.4305	1.47442		0.947451	1.20625	1.23915	1.12645	0.974855	0.93386		1.17846	1.14108	1.22948	1.45366	1.20106	0.997182
	950	1.0289	1.15075	1.11406	1.02497	0.960668	1.04856		1.61128	1.47962	1.60288	1.55576	1.37865	1.41117		2.22592	1.19228	1.27215	1.17923	1.13398	1.12528		1.60556	1.47166	1.58451	1.62451	1.56967	1.68493		1.47382	1.5687	1.43123	1.71588	1.4183	1.54336		1.04239	0.90179	1.25864	1.02018	1.18197	0.931311		1.07333	1.38515	1.25222	1.22803	1.28306	1.23692
	1000	1.09421	0.97569	1.06946	0.764132	1.14863	0.938936		1.4479	1.4312	1.80654	1.7319	1.53843	1.40506		2.03175	1.11005	1.26271	1.32029	1.11856	1.18952		1.63684	1.58056	1.67756	1.5793	1.63449	1.72622		1.48453	1.65421	1.50387	1.75758	1.56313	1.74703		0.984416	1.01317	1.21692	0.830839	0.994446	0.927233		1.14063	1.30968	1.37578	1.35259	1.53915	1.195
	1050	0.987974	1.15233	1.06765	0.836121	0.955153	0.999048		1.57751	1.53941	1.57025	1.57793	1.42732	1.42437		2.15689	1.03825	1.17829	1.41109	1.14435	1.2645		1.73896	1.56404	1.67322	1.72551	1.71947	1.72031		1.61902	1.57537	1.67198	1.76659	1.49996	1.48454		0.943223	1.12471	1.04914	1.02472	1.05007	0.999788		1.04555	1.08684	1.296	1.00328	1.48155	1.06218
	1100	0.906941	1.07002	1.18774	0.953778	0.952702	1.02587		1.44215	1.54688	1.81783	1.43555	1.45018	1.43711		2.17453	1.11766	1.19191	1.43932	0.969854	1.20421		1.80965	1.63468	1.65755	1.62935	1.61897	1.83819		1.66467	1.64881	1.66028	1.7867	1.56819	1.62469		1.03939	1.05247	0.985198	1.03144	1.03503	0.930292		1.04236	1.27806	1.36945	1.4118	1.32764	1.26281
	1150	1.0644	1.17453	1.16016	0.948862	0.997587	0.905651		1.40013	1.62855	1.85695	1.46722	1.50894	1.47348		2.26742	1.08507	1.24396	1.37166	1.04756	1.23167		1.84678	1.67545	1.60409	1.57177	1.65473	1.70647		1.63671	1.67387	1.58402	1.72015	1.64528	1.70421		0.932038	1.22321	1.08139	1.09568	0.762321	1.14082		1.12233	1.38584	1.19166	1.1061	1.3143	1.29065
	1200	0.880789	1.05562	1.00377	1.18465	0.761978	1.16696		1.4694	1.62527	1.89941	1.7666	1.41547	1.51671		2.10476	1.1551	1.18388	1.30217	1.05953	1.16879		1.64215	1.67064	1.71729	1.89578	1.79141	1.70604		1.59567	1.72701	1.72345	1.87413	1.58361	1.53204		1.06653	0.940601	0.870064	1.03548	1.04098	0.929272		1.17039	1.26467	1.18169	1.25472	1.23295	1.21015
	1250	1.07646	1.30466	1.02863	1.08586	0.942898	0.82633		1.57774	1.55855	1.92279	1.5608	1.57934	1.45351		2.1749	1.14848	1.10405	1.27303	1.02144	1.19798		1.71649	1.63095	1.69842	1.73568	1.73027	1.80937		1.55367	1.70518	1.8401	1.86489	1.6834	1.66456		0.866292	1.06307	1.1548	0.971919	1.2236	0.969203		0.955626	1.19428	1.26669	1.41005	1.31934	1.33856
	1300	1.22321	1.19871	1.15459	1.22857	0.916242	1.0835		1.54193	1.76818	1.93947	1.57591	1.56509	1.5267		2.23555	1.03825	1.13614	1.41556	1.01958	1.19384		1.8669	1.78991	1.74448	1.74155	1.8185	1.85354		1.68236	1.84334	1.68306	2.00256	1.50088	1.73004		1.07485	0.942558	1.02182	1.02018	0.875497	0.953061		0.98341	1.426	1.23288	1.25647	1.61611	1.29399
	1350	0.970087	1.09222	1.23233	0.993419	1.03788	1.02339		1.49832	1.62947	2.1279	1.70707	1.70978	1.44278		1.89916	1.0532	1.17869	1.40901	1.11656	1.28123		1.78695	1.78557	1.78684	1.78566	1.83592	1.90132		1.62831	1.73986	1.75848	1.92841	1.70538	1.78229		1.01783	1.10677	0.87389	0.997646	1.19159	1.11329		1.14833	1.11107	1.30232	1.31919	1.37531	1.13317
	1400	0.817507	1.3192	1.06449	0.913185	0.773314	1.06678		1.54428	1.59995	2.1644	1.56339	1.60749	1.54929		2.17981	1.13569	1.15873	1.36548	1.16382	1.06764		1.77563	1.79695	1.82073	1.86454	1.82301	2.06885		1.71187	1.7857	1.81969	2.00163	1.67162	1.77746		0.884569	0.993762	1.02072	0.933412	1.08418	0.987384		1.05869	1.2027	1.11371	1.40655	1.46382	1.32182
	1450	1.16034	1.24468	1.26488	1.08349	0.9622	1.01279		1.68616	1.63694	1.86583	1.59528	1.79204	1.38799		2.08786	1.03484	1.19373	1.31037	0.94127	1.25771		1.87502	1.59939	1.78855	1.86205	1.83338	1.95183		1.78287	1.7791	1.89749	2.12556	1.75114	1.82843		1.1601	0.938155	1.25081	1.10846	1.17129	1.15067		1.12946	1.43339	1.23653	1.52483	1.53232	1.17615
	1500	0.973475	1.15352	1.16061	0.880203	0.804565	1.13815		1.49022	1.72936	2.19659	1.48788	1.61871	1.50218		2.19311	1.07346	1.14788	1.61234	1.02303	1.20421		1.87267	1.74961	1.80678	1.96519	2.03396	1.86435		1.82049	1.78507	1.77638	2.22083	1.72109	1.81484		0.972413	1.05606	0.944027	1.04271	1.09923	0.868102		0.982189	1.35168	1.49228	1.3838	1.52825	1.19711
	1550	0.982147	1.15352	1.16694	1.00801	0.786335	0.983978		1.715	1.73325	2.4296	1.65524	1.6441	1.55108		2.24108	1.13326	1.09622	1.58693	0.935819	1.15768		2.04859	1.89346	1.76726	1.86544	1.92055	1.98195		1.82934	1.82495	1.81802	2.222	1.75728	1.91391		0.934084	1.02116	1.03347	0.873382	1.1685	1.12315		0.937792	1.31014	1.37541	1.35346	1.38475	1.41976
	1600	1.10708	1.13661	1.15368	1.06366	1.03359	1.08251		1.48697	1.84871	2.12463	1.65769	1.57822	1.63135		2.22324	1.08762	1.18672	1.7392	1.17759	1.12565		2.00896	1.63617	1.93956	1.94646	1.93325	1.98901		1.81618	1.8901	1.83648	2.0448	1.76184	1.80948		1.02984	1.04758	1.15644	0.875399	1.19631	0.901746		1.07709	1.41146	1.42807	1.31175	1.61611	1.16646
	1650	0.868051	1.38578	1.06675	1.10616	0.725978	0.982488		1.65307	1.7938	2.47629	1.70995	1.74251	1.71893		2.29035	1.04605	1.2176	1.43668	0.999701	1.17088		2.09605	1.97034	1.95194	1.81393	1.97218	2.03037		1.64719	1.99182	1.84992	2.20569	1.93979	1.72422		1.02779	0.921195	1.07683	1.01396	0.828443	0.990442		1.09539	1.49743	1.32117	1.32721	1.39125	1.26916
	1700	1.14624	1.22368	1.12656	1.1309	0.74191	0.92486		1.72401	1.94113	2.49268	1.67237	1.62816	1.60429		2.20088	1.34678	1.15732	1.7332	1.03686	1.26203		2.17251	1.68866	1.96348	2.12468	2.05053	2.08708		1.79373	1.89396	2.07131	2.06561	1.85614	1.96436		0.894527	0.952016	1.18705	1.08071	1.17077	0.843125		1.14579	1.22243	1.30852	1.40509	1.57543	1.35036
	1750	1.11494	1.24349	1.05801	1.12598	0.770863	0.990934		1.81183	1.89667	2.15485	1.75234	1.63747	1.58834		2.1654	1.1389	1.22421	1.81562	1.13178	1.22908		2.01336	1.95279	1.81703	1.90678	1.93148	2.05437		1.8593	1.93503	1.92318	2.20926	1.8919	1.90931		0.978278	0.776387	1.12748	0.949891	1.12424	1.05994		1.05587	1.46016	1.10227	1.34456	1.46626	1.31496
	1800	1.12768	1.2205	1.08287	0.849758	0.92191	1.20886		1.66306	1.8243	2.66676	1.72067	1.59162	1.66139		2.19671	1.10244	1.13574	1.29562	1.16057	1.34491		2.16233	1.86393	2.04208	2.03163	1.96336	1.99672		1.80986	1.92948	2.03433	2.15848	1.91517	1.89458		1.02111	1.00469	1.35319	1.0222	1.06232	0.904804		1.20305	1.39738	1.175	1.29921	1.58845	1.3826
	1850	0.817507	1.13251	1.07142	0.892254	0.848072	1.26334		1.81024	2.03439	2.29886	1.87291	1.8721	1.66892		2.10208	1.08146	1.17417	1.68722	0.928707	1.21982		2.03075	1.98794	2.06016	2.24324	1.98381	2.07173		1.88064	1.9068	1.96191	2.36891	1.97027	2.0287		1.13937	1.15798	0.948399	1.16075	0.847684	0.884075		1.18475	1.31602	1.27143	1.23066	1.66687	1.18478
	1900	0.894881	1.40996	1.00889	1.10759	1.0247	1.05071		1.85551	1.97651	2.62474	1.80374	1.94335	1.66638		1.7583	1.12966	1.09953	2.0064	1.00967	1.07578		2.19938	2.06461	2.14986	2.2019	2.20055	2.2263		1.91692	1.87423	1.96379	2.36751	1.89625	2.00589		0.945814	1.17689	1.34882	0.957121	1.00792	1.05841		1.15809	1.46651	1.08221	1.58098	1.41257	1.56914
	1950	1.04787	0.980182	1.02531	0.983271	1.07434	1.11894		1.85483	2.05208	2.63471	1.75033	1.69341	1.69366		1.38004	1.09687	1.10937	1.82027	0.965201	1.10251		2.19779	2.02824	2.15442	2.07573	2.12007	2.22435		1.8448	1.88876	2.04032	2.21183	1.9849	1.97886		1.03734	1.10237	1.06025	1.04422	1.07456	0.93335		1.0722	1.48543	1.12343	1.27922	1.56746	1.2186
	2000	1.12849	1.13384	1.11873	0.885594	1.04201	0.973877		1.84529	2.05048	2.22085	1.78906	1.69426	1.76469		1.77458	1.20809	1.19933	1.75004	1.02729	1.08313		2.06826	2.01788	2.09839	2.05403	2.17389	2.0757		1.92621	2.05676	2.09959	2.43056	2.03822	2.06925		1.09558	0.948102	1.07465	1.15874	0.893165	0.936409		1.0203	1.60902	1.08853	1.28097	1.65597	1.24661
	2050	1.06359	1.23134	1.09658	1.03893	0.972004	1.06131		1.88693	1.94509	2.67878	1.96368	1.60255	1.68121		1.81292	1.25156	1.13965	1.94885	1.00396	1.27141		2.1637	1.90715	2.12181	2.2899	2.15167	2.307		2.02472	2.0105	2.11129	2.33979	2.04108	2.11901		0.891253	1.2157	1.08357	0.923155	0.911182	1.04753		1.03297	1.49074	1.139	1.28404	1.55607	1.24819
	2100	1.07023	1.28181	1.02034	0.885119	0.990234	0.930822		1.78177	2.13284	2.77282	1.83628	1.71535	1.74442		1.94657	1.11503	1.24356	2.01252	1.104	1.35713		2.11997	2.00941	2.09732	2.14811	2.19413	2.16519		2.01268	1.91404	2.02521	2.33055	2.13473	2.02613		1.07485	0.82058	1.02236	1.28233	1.04745	0.889852		1.1014	1.77601	1.12818	1.57734	1.44039	1.20046
	2150	0.990413	1.25842	1.13847	0.924284	0.826625	1.033		1.70508	2.0212	2.78877	1.84858	1.67641	1.80785		1.96023	1.1511	1.22522	2.11159	1.02443	1.37559		2.14335	2.18198	2.07945	1.98317	2.15901	2.30787		2.06576	2.0218	2.12083	2.35121	2.10254	2.15382		1.01783	1.06405	1.13859	1.11872	0.913981	1.05416		1.10937	1.62807	1.3613	1.38861	1.45487	1.11274
	2200	1.13351	1.08337	1.34036	1.08444	0.871357	1.1663		1.86127	2.18264	2.87261	1.92611	1.66266	1.87336		2.17186	1.31937	1.23635	1.9167	1.06338	1.33115		2.2766	2.14731	2.2657	2.27131	2.23567	2.36811		1.9764	2.11952	2.21436	2.36347	2.00211	2.08994		0.996556	0.740022	1.07465	1.12426	1.15678	0.781445		1.1487	1.66326	1.26365	1.31656	1.36896	1.33803
	2250	1.01643	1.33333	1.07277	1.00262	0.910268	1.10569		1.84946	2.18805	2.86612	1.87644	1.8678	1.94209		1.91985	1.2151	1.16804	2.23098	0.90677	1.49482		2.22209	2.08879	2.19984	2.28969	2.35465	2.39758		1.92762	2.14501	2.26409	2.46116	2.19533	2.15775		1.18847	1.08198	1.14916	0.949386	0.828968	1.07914		1.2054	1.701	1.28299	1.49464	1.3182	1.25366
	2300	0.999492	1.18008	1.2465	1.06557	0.876106	1.14775		1.99065	2.22664	3.09957	1.97024	1.91972	1.95006		2.51869	1.29255	1.28159	1.55026	1.06318	1.44754		2.31692	2.11527	2.16681	2.13332	2.17043	2.29028		1.96502	2.18144	2.19716	2.43219	2.05978	2.30817		1.02193	1.02719	1.38161	0.86716	1.10447	0.966484		1.18738	1.67076	1.26779	1.57515	1.29445	1.10956
	2350	1.35018	1.22486	0.974838	0.946008	1.00142	0.914759		1.92713	2.20872	2.66276	1.95973	1.98815	2.02601		1.44602	1.29438	1.19231	2.19381	1.00336	1.71026		2.28002	2.07477	2.24591	2.19139	2.2296	2.34281		2.0526	2.1045	2.25963	2.59145	2.13344	2.30984		1.13637	1.15259	1.0925	0.831344	0.933048	0.797587		1.14439	1.71785	1.27216	1.19813	1.25621	1.09283
	2400	0.902741	1.26688	1.00422	0.978039	0.833518	1.10321		1.97445	2.25897	2.8088	2.11564	1.72833	1.96303		2.23312	1.2071	1.09103	2.12206	0.939276	1.45242		2.46635	2.05696	2.28022	2.26882	2.26536	2.43872		1.9868	2.20096	2.27857	2.49214	2.12516	2.24874		1.07403	1.06747	0.958965	1.12477	1.01474	0.814579		1.2054	1.68023	1.24772	1.18749	1.61725	1.12031
	2450	1.19598	1.41525	1.18683	1.07667	0.807323	1.0315		1.90056	2.27369	2.82322	1.94979	1.89835	2.0319		1.32486	1.11949	1.24255	2.10222	1.01147	1.50123		2.48624	1.98212	2.29176	2.25188	2.26212	2.50999		2.0152	2.24722	2.15335	2.55612	2.25607	2.25312		1.03025	1.22777	1.00797	0.953926	0.955613	1.02052		0.984254	1.77497	1.23434	1.36469	1.42396	1.61053
	2500	1.15085	1.26278	1.13621	1.17149	0.720922	1.13699		1.94629	2.38723	2.70988	2.03394	1.83076	2.07744		1.33487	1.18749	1.17094	2.17134	0.947386	1.3543		2.41046	2.31405	2.23551	2.29958	2.26275	2.43584		2.04108	2.19941	2.28177	2.5798	2.30946	2.35061		1.17306	1.07791	1.36212	0.920632	1.01106	0.939637		1.11482	1.89395	1.16417	1.4363	1.27606	1.19764
	2550	1.05126	1.12736	1.22179	0.966305	0.790012	1.19677		2.11981	2.26156	3.05201	2.15674	1.76812	1.89886		2.44301	1.20454	1.3619	2.30255	1.05973	1.54999		2.45177	2.11507	2.41471	2.24918	2.32129	2.52469		2.07736	2.24231	2.11707	2.54618	2.1515	2.40498		1.02029	1.12569	1.13586	1.05969	0.866926	1.14133		1.17039	1.79955	1.20175	1.20003	1.32617	1.37555
	2600	1.13676	1.07082	1.12521	0.998335	0.912566	0.965763		2.14222	2.41514	2.4245	2.02976	1.82646	2.0158		2.37037	1.24953	1.16123	2.20012	1.02463	1.6939		2.35557	2.26136	2.31959	2.25658	2.29788	2.3248		1.94346	2.29047	2.29814	2.61894	2.21232	2.26392		1.12641	1.01072	0.992303	0.873886	1.00687	1.07183		1.06929	1.62945	1.12745	1.4083	1.37043	1.70513
	2650	1.02551	1.22526	1.27091	1.05145	0.615679	0.905154		1.93084	2.33629	2.94705	1.9806	1.95605	2.01029		2.31862	1.11569	1.30796	2.25767	1.05953	1.68125		2.32596	2.14975	2.41628	2.50359	2.29118	2.48311		2.12546	2.26309	2.22139	2.55333	2.19897	2.24874		1.11645	0.909291	1.16519	1.22431	1.32225	1.00964		1.10083	1.71335	1.11529	1.48487	1.30535	1.09177
	2700	1.12321	1.45356	0.96188	1.12598	0.881314	1.1047		1.96983	2.57506	2.79321	2.0546	2.01961	2.0237		2.33738	1.36901	1.23924	2.23379	1.0328	1.68236		2.51798	2.22729	2.29546	2.22768	2.37835	2.49435		2.00636	2.13665	2.35845	2.51753	2.22559	2.38376		1.30087	0.987403	1.30364	1.00942	1.14243	1.12621		1.11397	1.7954	1.28749	1.3873	1.32276	1.27409
	2750	1.04705	1.24706	1.25855	1.0153	0.901842	1.05171		1.97589	2.35627	2.80836	2.1805	1.93799	2.1077		2.33869	1.09346	1.24929	2.1482	0.960747	1.67767		2.46126	2.21774	2.26221	2.28907	2.44697	2.48866		2.10323	2.24638	2.29877	2.67127	2.39176	2.30221		1.01279	1.00175	1.18195	0.919119	0.849259	1.06351		1.21253	1.75951	0.961936	1.22628	1.1926	1.07574
	2800	1.12768	1.16039	1.01898	1.06018	0.94014	1.06992		2.06045	2.38213	3.33804	2.04934	1.91196	2.07603		1.37681	1.32881	1.24187	2.38925	0.970319	1.68162		2.59983	2.2806	2.3841	2.54285	2.25782	2.67687		2.17311	2.28878	2.44411	2.7431	2.0777	2.37991		0.993691	0.706103	1.23423	0.916428	1.05689	0.737437		1.02724	1.75951	1.12939	1.65755	1.42851	0.962304
	2850	1.06562	1.283	1.10125	0.769365	0.710658	0.981991		1.95461	2.39585	3.03416	2.01465	1.91902	2.07811		2.12824	1.20592	1.19912	2.25786	1.03234	1.67915		2.42466	2.39384	2.53987	2.32281	2.39838	2.47742		1.98569	2.20735	2.49001	2.85258	2.26956	2.20842		0.937903	1.0859	1.10853	1.05768	1.03031	1.1449		1.27983	1.72316	1.32823	1.56669	1.15339	1.14021
	2900	1.05288	1.17334	1.03737	1.07857	1.06867	0.948541		2.12208	2.54082	3.22624	2.14026	1.98279	2.20229		1.90258	1.17648	1.34666	2.32778	1.02224	1.81289		2.54075	2.34467	2.53012	2.53947	2.36368	2.71953		2.02903	2.40167	2.32238	2.68649	2.1914	2.17731		0.941176	0.95805	0.989024	0.80259	1.02978	1.03598		1.29588	1.87006	1.08926	1.21957	1.31527	1.30298
	2950	0.894881	1.14956	1.04746	1.02973	1.00693	0.975367		2.20687	2.55012	3.14779	2.19036	1.82688	2.00164		2.34857	1.09884	1.30486	2.41392	0.931366	1.96526		2.53635	2.349	2.35996	2.33484	2.40113	2.7774		2.1978	2.30381	2.41674	2.77229	2.27092	2.39252		0.842148	1.30784	0.925627	0.971414	1.02488	1.13878		1.10825	1.75916	1.2448	1.44695	1.51881	1.42892
	3000	1.15587	1.0942	0.976646	0.93919	0.848072	0.836431		2.00776	2.34118	2.76102	2.19655	2.00063	2.14587		2.25965	1.40245	1.20115	2.21249	1.01147	1.93002		2.52678	2.17684	2.40367	2.38675	2.34174	2.6353		2.31147	2.37534	2.36228	2.6083	2.23016	2.51101		1.07894	1.07448	1.24206	0.974441	1.112	0.922476		1.16954	1.80705	1.13681	1.14432	1.3758	1.19447
	3050	1.1934	0.898269	1.14721	0.8783	0.931255	1.0325		2.09021	2.56667	3.19404	2.22728	2.14469	1.94984		1.23079	1.21209	1.24848	2.08373	0.962409	1.89935		2.62162	2.30992	2.43343	2.55785	2.42052	2.53593		2.22753	2.28471	2.53381	2.71041	2.36671	2.31882		1.1065	1.06649	0.8278	1.03968	1.03888	1.07285		1.1335	1.53621	1.43439	1.33479	1.2925	1.16223
	3100	1.04421	0.982164	1.18352	0.802822	0.920532	1.0012		2.0731	2.63088	3.11734	2.39155	2.13086	2.0597		2.42083	1.06185	1.27256	2.40437	1.01333	1.98784		2.56019	2.21673	2.36715	2.48229	2.46594	2.64892		2.17334	2.25087	2.21951	2.823	2.41182	2.42666		1.14687	0.872926	1.04459	1.00269	0.929899	1.2968		1.0922	1.72281	1.02469	1.41267	1.45438	1.54501
	3150	0.941631	1.09222	1.0217	0.974074	0.812991	0.89141		2.22746	2.45236	3.26892	2.18446	2.1171	2.07878		1.46441	0.992016	1.13385	2.40009	1.02483	2.13065		2.52823	2.22519	2.5838	2.53905	2.54388	2.71867		2.32284	2.4049	2.45456	2.91346	2.40047	2.39736		0.911986	1.01268	0.985745	0.861611	1.14768	0.987384		1.11228	1.77601	1.24517	1.64545	1.39776	1.01656
	3200	0.94949	0.901969	1.17297	1.09316	0.947647	1.1249		2.11307	2.441	3.27293	2.15278	2.04346	1.96735		1.238	1.23956	1.20425	2.12187	0.95164	1.98389		2.55275	2.39533	2.4575	2.63971	2.37059	2.76025		2.15066	2.54847	2.44286	2.86423	2.46478	2.5101		1.08767	0.870969	1.19361	0.964688	0.947042	1.10089		1.30874	1.56194	1.14788	1.20747	1.30096	1.15906
	3250	1.00776	1.02365	0.909447	0.941727	0.972004	0.987953		2.16902	2.57406	3.12047	2.04337	2.034	2.09764		2.47731	1.22094	1.27114	2.37523	1.10293	2.01703		2.68691	2.42655	2.39755	2.72363	2.69643	2.65576		2.38321	2.44885	2.44112	2.97317	2.43538	2.42552		1.1376	1.11917	1.11746	1.03918	0.883544	0.942186		1.03748	1.53482	1.19543	1.84132	1.41566	0.898186
	3300	1.04909	0.931034	1.0791	0.943154	0.951783	1.01677		2.09785	2.52152	3.19404	2.12773	1.98321	2.04509		1.53438	1.12867	1.14909	2.35539	1.05467	1.87336		2.66171	2.53647	2.62566	2.75128	2.61575	2.77163		2.22077	2.43551	2.59015	2.92961	2.28791	2.53177		1.46946	1.07399	1.13968	0.872877	1.14191	0.845674		1.20164	1.66857	1.21136	1.26712	1.08489	1.17245
	3350	1.15993	1.12089	1.22118	1.07239	0.811612	1.1456		2.05046	2.55149	2.76655	2.20331	2.12423	2.0433		2.46289	1.18953	1.58388	2.17006	1.07129	1.96883		2.65191	2.41043	2.60224	2.6675	2.63747	2.77646		2.3789	2.19668	2.58549	2.97488	2.54494	2.5755		1.3066	1.03567	0.981737	0.818564	0.860454	1.20827		1.19507	1.73412	0.9471	1.24364	1.23132	1.30949
Exp 3	Time (s)
	0	12.622	12.015	14.178	11.594	10.382	11.761		15.063	12.457	12.033	12.72	12.17	10.446		13.904	12.753	12.143	11.084	12.692	11.938		12.57	11.899	12.793	14.679	13.943	13.541		13.858	14.508	13.788	13.861	13.092	14.294		11.679	11.954	11.731	9.116	10.443	8.276		10.245	12.1	12.674	11.972	10.681	9.451
	50	12.195	11.353	18.686	10.635	11.148	10.675		13.562	14.23	12.332	13.327	8.899	11.542		14.481	13.22	13.525	12.408	14.124	12.451		13.47	12.613	13.785	14.819	13.336	14.474		12.836	13.712	13.461	12.448	13.15	14.435		12.512	11.719	11.38	8.78	10.043	7.507		12.451	12.9	13	11.31	11.633	11.06
	100	12.65	12.628	18.958	11.469	11.783	11.749		15.417	14.468	11.942	14.188	11.264	10.785		14.09	13.501	13.177	12.72	13.074	13.937		14.639	13.184	11.996	14.584	13.358	14.917		13.449	14.517	13.458	13.754	14.285	13.879		11.758	12.799	12.601	10.727	11.722	9.067		11.591	14.178	12.518	11.23	10.87	10.071
	150	11.389	12.753	18.451	9.439	11.636	11.261		13.11	14.398	13.977	12.582	11.38	12.244		14.014	13.824	14.16	13.312	13.022	12.222		14.578	14.554	12.259	14.685	13.47	13.171		13.467	15.057	12.787	15.286	15.546	14.13		9.595	13.486	12.283	8.664	10.703	7.77		11.337	12.668	12.878	10.104	10.107	10.269
	200	12.033	11.908	13.077	11.493	10.629	11.81		12.762	13.87	12.149	10.876	10.507	11.328		13.26	13.852	13.901	14.587	11.7	13.062		12.985	13.443	13.589	14.273	12.79	14.92		14.89	15.591	16.144	14.569	13.382	14.984		11.896	11.948	13.278	10.266	10.26	6.799		13.367	14.029	12.805	10.599	11.804	9.213
	250	11.499	13.44	20.779	12.714	11.047	11.139		14.352	12.415	12.103	13.144	11.789	9.824		14.972	15.009	12.61	14.859	12.924	11.719		13.412	14.853	13.947	14.587	14.197	13.364		13.608	13.071	14.017	13.947	13.95	13.504		14.322	14.627	9.702	11.081	9.079	9.647		11.801	14.673	13.257	12.555	11.911	10.04
	300	13.297	12.234	15.726	12.033	11.856	11.319		13.535	12.875	12.503	12.277	12.082	11.179		12.341	13.715	13.171	13.87	13.864	13.144		14.297	14.035	14.404	15.137	13.94	16.196		14.902	14.734	14.453	13.257	14.456	15.14		12.869	14.725	9.726	9.055	10.809	8.676		12.402	13.901	11.728	10.931	10.806	10.251
	350	13.171	12.296	23.541	13.281	10.269	13.04		13.171	12.82	13.425	14.224	11.761	10.812		13.541	13.278	12.653	12.872	12.042	14.603		13.3	13.174	14.221	13.504	12.659	14.999		14.752	14.78	13.727	15.311	13.782	13.953		13.95	13.998	10.788	11.844	10.873	8.966		12.399	12.643	15.466	12.048	11.664	11.124
	400	11.084	12.308	24.472	12.244	11.52	11.871		16.336	13.654	13.412	13.04	12.262	11.774		14.734	13.58	14.282	14.368	13.4	13.458		13.394	13.873	14.978	15.231	13.284	14.539		15.024	15.359	14.865	14.685	15.332	14.243		12.036	13.272	12.018	9.888	10.989	9.427		12.378	13.147	13.947	12.665	12.372	9.927
	450	11.505	12.601	19.897	12.35	11.026	11.029		14.282	13.455	14.651	12.762	11.02	11.807		13.239	15.46	12.936	12.964	12.283	14.38		12.103	13.361	13.916	15.46	12.778	14.554		14.752	14.355	12.903	14.709	15.546	15.253		14.355	17.023	9.793	12.125	10.098	9.512		13.971	11.804	13.3	10.147	12.094	9.772
	500	14.31	12.695	20.999	11.008	10.989	11.618		13.91	14.807	14.24	14.014	12.027	9.683		14.066	12.814	12.589	13.062	13.614	14.185		14.163	12.686	14.777	14.389	13.879	15.643		14.774	14.139	13.919	14.209	14.221	13.971		13.217	14.404	12.292	10.19	9.833	8.96		13.492	11.963	12.073	11.23	12.735	10.587
	550	13.263	15.155	12.622	12.646	11.13	12.646		14.685	13.696	12.418	14.551	13.101	12.006		14.258	13.428	13.321	12.506	13.834	12.885		14.584	13.089	14.667	13.901	14.169	15.302		14.465	14.294	14.246	13.644	14.828	14.307		11.816	15.076	10.791	10.794	10.098	7.657		13.577	13.644	13.019	10.175	11.716	10.913
	600	13.925	13.354	24.014	10.999	12.234	12.161		14.038	13.138	11.981	14.786	11.798	11.588		14.484	14.505	13.69	12.979	14.703	12.973		14.493	15.097	14.899	15.717	13.947	16.351		14.734	14.215	14.252	14.951	14.496	15.54		11.316	15.326	12.006	10.117	11.255	8.282		11.859	13.663	12.213	11.255	11.258	9.521
	650	15.677	14.322	33.252	13.095	13.635	13.004		21.387	16.998	15.442	16.818	13.94	14.352		19.537	20.566	19.177	16.348	18.463	18.176		18.784	19.76	19.574	19.44	18.25	17.78		17.996	18.442	17.886	18.109	16.513	19.339		15.759	14.285	12.485	10.925	12.054	8.884		13.779	16.574	16.357	13.904	13.586	13.821
	700	15.808	12.921	16.873	12.653	12.784	14.182		18.57	17.105	17.538	17.053	16.095	15.988		20.77	20.798	17.532	18.677	19.473	20.267		18.42	17.853	19.366	20.132	17.654	19.504		17.999	21.741	19.287	19.437	19.278	20.694		16.101	14.59	14.944	9.167	10.748	7.452		15.375	15.924	15.543	13.229	11.716	12.753
	750	16.486	15.677	34.189	12.64	11.884	11.896		18.03	18.994	15.781	15.97	14.151	14.227		22.696	22.049	19.821	19.257	19.003	20.276		20.688	19.968	21.564	22.122	19.254	18.726		20.117	19.626	19.077	21.097	19.284	21.118		14.554	14.734	11.807	11.273	10.004	8.53		14.127	17.154	15.436	13.318	13.361	12.195
	800	16.055	17.444	34.225	14.664	12.482	13.147		19.135	18.024	16.898	16.519	14.273	15.472		22.943	25.339	20.511	20.404	21.729	21.851		22.638	22.47	22.617	24.442	18.747	19.879		22.455	19.592	20.325	22.925	20.563	22.168		15.302	14.282	14.023	10.846	9.76	8.099		14.011	16.193	15.677	13.745	12.332	12.65
	850	16.174	16.861	34.967	13.278	13.156	13.348		17.117	18.021	17.773	15.512	14.996	15.222		23.434	24.606	21.182	19.843	20.459	22.952		21.808	23.975	22.427	24.551	19.894	19.119		21.768	21.146	24.103	21.89	20.987	22.549		13.763	13.815	12.164	10.046	10.873	8.432		15.298	15.811	14.151	12.677	14.13	10.403
	900	14.929	15.778	37.561	14.096	13.37	14.139		18.79	18.835	19.266	16.397	15.518	14.432		24.246	24.249	22.363	21.152	20.929	24.89		23.508	23.639	23.325	23.239	20.673	20.557		23.395	22.131	22.037	21.823	21.884	22.894		15.082	15.753	11.591	10.593	12.576	8.664		13.791	14.343	15.457	13.364	13.351	12.119
	950	13.104	17.603	37.216	13.812	13.165	13.196		17.111	17.859	17.578	16.882	13.733	15.225		22.556	24.796	22.513	22.034	23.215	23.969		23.77	24.78	22.83	25.809	21.613	21.539		22.806	22.601	21.866	21.182	23.233	24.652		13.47	14.404	12.03	10.706	10.812	10.406		14.844	13.177	13.828	12.802	12.454	11.194
	1000	15.494	17.487	32.88	12.192	11.639	12.311		18.845	19.699	17.001	18.277	14.413	16.275		23.981	24.692	23.737	21.915	23.16	24.994		24.789	23.712	25.07	25.027	21.79	21.875		23.923	23.48	23.373	23.642	22.379	22.711		13.01	14.795	13.034	11.743	10.107	7.55		14.355	13.956	16.4	12.973	12.234	10.98
	1050	16.537	16.858	35.907	13.336	13.083	12.543		18.729	19.263	18.53	18.652	16.635	16.382		22.903	24.997	25.369	21.695	24.255	25.8		25.61	24.133	22.391	23.816	23.035	21.378		22.803	24.258	23.306	22.427	23.441	23.318		14.517	13.916	12.003	10.449	10.208	7.404		13.638	17.328	15.274	12.228	12.027	11.511
	1100	15.701	17.145	39.728	14.456	13	14.609		18.457	19.321	19.931	17.963	15.39	16.879		23.141	24.963	24.048	22.824	24.991	24.402		25.336	23.642	26.144	26.114	25.418	22.525		22.672	26.181	24.203	23.434	22.256	25.195		14.859	16.254	13.3	11.115	9.854	9.003		12.189	14.236	14.755	13.66	12.808	10.529
	1150	15.213	17.102	41.965	14.365	12.787	13.425		20.505	19.891	17.56	17.172	15.973	17.136		25.677	26.297	24.808	21.576	23.715	24.222		27.554	25.891	25.345	25.748	23.962	21.82		23.947	26.382	25.638	25.54	24.261	24.716		13.034	15.845	12.726	10.001	9.976	9.476		13.351	16.907	14.832	13.309	12.256	11.664
	1200	15.854	17.816	41.782	14.032	12.427	14.569		18.097	20.886	15.936	18.43	16.101	17.77		25.195	24.68	23.505	24.094	24.86	25.836		26.038	25.702	25.104	26.788	24.625	21.729		23.865	26.321	26.74	24.283	22.87	23.746		13.19	16.367	13.638	10.443	9.967	9.354		13.245	14.658	14.743	13.333	13.565	11.105
	1250	15.091	16.577	41.977	13.907	13.702	13.29		18.542	19.971	17.123	18.347	16.443	17.56		24.481	28.149	25.259	23.291	24.005	25.763		24.466	26.233	25.937	28.268	24.133	20.773		24.521	26.318	24.042	25.375	24.246	25.409		13.895	16.263	14.124	10.757	9.943	9.396		16.119	15.643	13.315	13.626	12.085	11.914
	1300	14.88	16.55	43.335	14.685	13.37	12.631		19.406	20.004	18.851	19.788	16.525	18.118		27.759	27.618	25.818	24.28	26.315	25.906		25.586	25.851	26.068	25.873	24.109	23.083		26.08	23.923	27.563	22.708	24.307	26.102		14.929	17.838	12.204	11.893	10.077	9.076		13.983	16.574	14.795	12.878	12.808	11.136
	1350	14.88	17.874	40.073	14.725	12.25	11.438		20.062	18.466	17.871	18.875	16.47	17.197		27.124	28.064	25.491	24.435	26.086	26.184		27.86	25.449	26.492	26.736	25.299	23.45		24.991	26.517	25.864	25.9	25.018	26.746		12.817	15.936	12.933	10.239	9.5	9.079		13.855	17.081	14.224	12.631	12.555	12.048
	1400	15.295	19.028	45.746	13.202	14.258	12.891		20.908	20.178	18.304	19.55	16.348	17.694		26.926	27.637	25.824	25.067	25.369	27.576		26.724	26.624	25.83	26.968	24.89	22.287		26.645	25.18	25.574	25.497	26.797	26.712		12.933	17.715	12.396	10.913	10.776	10.669		13.101	15.045	15.732	13.773	11.447	11.395
	1450	16.461	18.671	47.672	15.155	13.443	12.21		17.889	20.282	19.04	17.789	16.953	16.76		24.85	25.8	29.181	23.505	25.784	26.846		25.275	25.446	28.83	28.665	25.562	23.05		26.666	26.736	26.666	24.643	26.535	27.359		13.812	15.109	12.405	11.359	9.149	9.015		13.635	15.497	14.529	13.049	12.842	10.62
	1500	15.256	19.528	47.717	12.695	13.361	12.524		19.772	19.919	18.665	19.019	17.27	16.65		28.476	27.524	27.09	26.99	26.48	29.382		27.405	26.343	26.688	28.134	26.987	22.131		27.014	25.98	28.754	26.328	26.34	28.131		15.393	15.924	12.979	11.984	11.649	9.509		15.152	16.458	14.853	11.926	11.127	13.019
	1550	16.409	16.693	47.433	13.467	11.816	12.268		19.434	17.77	18.674	19.397	17.786	18.689		28.738	29.511	28.146	26.691	26.932	27.863		28.564	25.534	26.556	27.353	25.616	23.395		28.802	28.259	26.614	26.08	26.208	24.881		13.766	15.524	13.873	11.597	9.698	9.778		15.14	16.586	12.808	12.549	12.656	11.163
	1600	14.804	18.613	47.513	12.57	12.161	12.851		20.062	20.2	20.319	19.873	17.535	17.905		27.948	28.711	25.781	25.754	27.478	28.137		28.04	28.473	27.356	28.653	26.941	23.767		25.592	28.174	27.969	27.386	26.175	28.018		13.763	17.819	12.637	9.79	11.697	9.015		15.289	13.94	14.459	11.783	12.198	11.041
	1650	13.245	19.547	50.323	13.766	12.314	12.051		21.655	20.929	20.288	17.624	15.57	18.338		28.995	28.253	28.864	26.987	27.264	28.125		30.301	29.877	29.471	29.279	26.898	23.639		27.405	27.417	28.644	27.631	27.057	28.333		14.557	15.491	13.461	11.652	12.039	10.187		13.712	16.153	13.04	13.293	12.686	12.378
	1700	15.576	18.182	50.009	13.593	12.091	11.304		17.92	20.306	16.623	20.032	18.463	17.511		29.306	30.664	27.917	26.266	28.61	29.156		29.251	28.293	28.9	29.26	28.061	23.752		28.931	26.941	27.811	25.644	28.137	28.668		15.649	19.351	13.815	10.938	10.602	9.552		16.724	15.707	15.347	13.412	12.946	12.393
	1750	15.616	20.483	50.388	15.451	12.695	10.489		21.078	18.213	19.098	19.885	17.651	19.47		28.824	28.461	30.673	28.296	28.891	30.594		28.537	29.446	28.564	29.355	28.375	24.274		28.894	29.202	28.305	29.721	27.039	29.691		14.767	14.508	13.12	10.84	11.072	9.024		12.613	14.566	13.675	11.871	12.247	11.038
	1800	15.231	20.633	50.989	12.408	12.875	11.133		18.771	21.399	18.643	20.407	17.209	19.202		29.486	30.49	27.759	27.38	29.028	27.945		31.085	29.837	29.315	31.317	27.484	24.127		26.88	30.811	27.988	29.214	28.854	27.408		12.076	17.2	12.909	11.877	11.38	9.07		14.886	14.67	14.209	12.93	13.574	12.357
	1850	13.885	19.733	53.159	12.991	12.119	12.479		20.749	21.591	20.435	18.335	18.393	18.604		30.054	30.786	29.446	28.625	28.812	30.02		30.121	30.164	28.723	30.557	28.391	25.116		28.214	29.953	28.522	28.809	28.683	29.657		13.449	19.284	13.29	10.278	11.032	9.195		14.832	14.642	13.181	12.595	12.329	10.931
	1900	14.951	20.584	51.758	13.11	13.351	12.119		19.974	21.457	19.077	20.267	19.058	19.055		29.865	27.997	28.915	26.718	28.815	30.853		29.037	31.796	30.035	32.199	25.958	25.824		29.095	30.258	28.976	27.676	28.43	29.816		14.807	15.598	12.952	10.962	10.544	7.574		18.588	16.171	13.214	13.156	12.848	12.021
	1950	15.652	20.715	52.829	13.235	12.973	11.658		20.175	22.156	19.162	20.566	19.949	19.806		31.284	32.083	29.62	30.969	28.397	28.781		29.755	28.391	30.322	31.723	28.528	23.233		28.909	32.092	29.81	27.472	27.46	30.231		14.923	18.109	12.534	9.735	11.069	8.865		17.728	15.817	14.178	13.04	12.286	13.391
	2000	15.585	18.503	53.83	14.047	13.76	11.069		20.026	22.885	19.046	19.821	17.972	19.504		29.117	30.423	30.493	29.41	28.998	29.697		31.216	31.171	29.883	32.434	27.899	24.655		28.833	30.829	28.891	27.975	30.753	28.915		16.476	17.068	14.249	10.995	11.124	8.844		13.986	13.721	14.011	13.48	12.601	10.989
	2050	15.585	20.493	54.15	14.023	12.048	11.792		19.611	21.756	20.767	21.234	18.79	19.54		30.591	29.883	29.407	28.461	28.513	29.404		32.138	29.517	32.056	33.521	28.363	23.172		28.586	32.254	30.075	29.819	30.161	28.479		13.666	14.694	13.089	10.98	8.755	10.052		15.698	15.17	14.355	13.358	12.598	11.258
	2100	16.91	20.352	53.012	14.444	13.824	11.139		21.396	23.666	20.19	20.847	19.611	16.824		29.623	31.567	31.378	28.32	28.351	31.134		33.53	31.522	31.079	33.682	30.722	25.577		32.69	31.757	29.849	30.405	30.396	31.528		12.842	19.022	14.224	9.406	10.886	9.924		13.687	14.813	13.94	11.807	11.85	12.103
	2150	16.937	20.078	53.751	14.017	14.087	12.778		21.149	23.538	19.299	21.738	16.907	20.105		31.696	32.15	32.028	28.293	31.458	30.707		30.383	30.322	34.415	32.825	31.058	25.891		31.216	31.223	30.588	30.927	29.788	29.968		12.766	18.225	13.599	12.68	9.863	8.923		15.015	15.17	14.838	12.83	11.932	12.088
	2200	15.408	23.251	53.68	14.078	12.817	12.262		19.046	21.423	19.421	20.569	20.178	19.489		32.428	31.015	31.839	29.605	30.804	32.593		32.404	30.313	30.573	33.563	29.953	25.586		31.985	30.27	28.638	28.72	30.585	30.017		14.886	14.896	12.863	10.98	9.631	8.115		13.382	14.984	13.455	11.798	12.317	12.576
	2250	15.399	20.877	56.235	13.477	11.212	11.911		21.375	20.984	19.684	21.213	18.164	20.19		31.396	34.464	32.013	30.002	29.602	33.914		34.369	32.056	31.934	33.264	29.663	26.648		32.275	32.281	30.649	28.506	29.745	32.071		15.576	18.301	13.138	11.032	9.375	8.698		13.333	14.294	12.729	11.865	12.689	11.02
	2300	14.392	24.319	54.852	12.784	13.303	13.08		20.398	21.582	21.155	18.375	19.196	18.738		29.752	32.202	29.88	29.865	30.127	31.595		33.514	31.772	29.987	33.081	31.595	26.212		30.536	32.263	31.592	30.228	30.341	29.33		14.847	16.913	12.985	11.581	11.221	10.367		20.453	13.47	13.107	14.38	13.147	11.551
	2350	15.768	22.775	55.685	11.758	12.338	11.67		21.359	22.339	19.888	21.796	19.897	21.027		29.599	31.781	31.631	30.432	32.608	31		32.898	30.948	32.141	34.274	29.73	27.924		29.251	33.34	32.944	30.319	31.162	31.403		17.407	16.672	13.464	10.675	9.924	9.995		17.673	16.025	13.507	12.823	13.525	10.715
	2400	14.386	24.261	56.946	13.663	11.511	12.808		19.849	21.701	21.1	23.343	18.936	20.151		33.014	32.373	31.393	30.17	31.815	33.356		33.743	31.458	32.181	33.426	29.285	27.667		32.889	32.828	31.967	30.569	31.543	32.935		14.474	15.997	12.778	10.867	11.237	8.246		16.187	17.349	12.305	12.436	12.247	11.093
	2450	14.957	20.175	59.375	12.778	13.272	12.393		19.904	24.2	19.803	21.89	18.921	20.334		32.874	33.829	35.513	29.611	32.809	30.96		31.647	32.394	32.532	34.204	33.008	26.334		30.142	33.008	31.644	31.769	32.022	32.025		14.767	17.267	12.787	11.978	11.548	10.077		17.596	15.24	14.734	12.704	11.981	11.887
	2500	15.219	20.584	55.005	13.675	11.832	12.885		21.417	21.96	24.466	21.735	20.84	20.7		33.713	34.616	33.914	32.401	32.892	31.888		32.941	33.264	34.827	35.815	30.405	26.55		31.747	32.187	31.839	31.549	31.775	32.05		15.411	17.844	13.559	11.124	10.428	7.581		18.121	13.727	14.474	13.193	11.603	11.221
	2550	15.35	21.808	61.026	12.531	14.548	10.59		21.094	22.22	21.594	22.232	19.897	19.128		32.101	33.389	32.675	30.615	31.641	31.009		35.08	33.234	32.245	34.204	31.598	28.006		33.798	34.589	29.623	31.97	28.989	32.321		13.528	13.983	13.535	10.025	10.815	9.622		21.573	16.62	15.878	11.707	12.83	10.605
	2600	14.853	18.863	61.197	12.808	13.214	12.393		21.79	23.746	21.42	21.674	18.784	22.018		31.793	32.468	35.049	32.217	31.277	32.996		35.547	31.58	34.506	35.547	33.203	27.203		33.145	31.995	34.409	33.099	30.392	34.695		13.223	16.925	12.091	10.489	10.526	8.868		20.273	15.497	15.665	11.353	12.03	10.626
	2650	15.314	20.712	62.656	13.901	13.37	11.7		21.887	23.822	22.025	22.977	19.141	20.84		32.761	34.641	31.946	32.266	29.822	33.905		32.584	33.807	34.647	33.99	32.755	25.974		32.809	33.691	35.736	33.789	31.83	34.116		14.52	23.132	13.629	9.955	10.016	9.287		18.655	14.569	14.716	13.861	12.149	10.596
	2700	15.784	21.826	55.771	14.529	13.315	12.769		22.971	25.101	22.449	22.137	20.63	22.787		31.827	32.657	34.171	33.426	32.855	32.928		35.257	33.359	33.661	36.823	31.888	28.009		33.221	34.332	34.763	32.898	34.464	34.048		13.632	13.962	12.396	10.489	11.038	9.769		15.387	16.034	12.003	13.516	13.065	11.496
	2750	15.363	22.055	64.081	14.355	12.006	13.47		22.089	25.061	21.121	22.449	20.456	21.338		31.934	33.337	34.393	29.956	31.992	32.23		35.489	35.303	33.731	35.687	33.542	27.051		34.055	35.062	34.363	35.217	32.324	35.706		15.045	20.349	12.988	12.347	10.577	8.224		16.269	16.025	14.236	13.483	13.931	11.987
	2800	16.876	20.978	56.738	12.65	12.906	13.44		20.7	24.835	21.506	22.079	21.222	21.994		34.283	34.25	33.96	33.432	32.553	35.345		35.425	34.119	35.098	35.022	32.037	29.178		32.404	35.309	31.329	33.026	33.688	32.104		14.307	18.457	11.694	11.389	10.028	9.659		19.958	15.964	13.629	12.35	13.086	10.641
	2850	14.468	22.278	57.797	13.708	13.181	10.931		23.578	24.139	21.606	23.669	20.752	20.66		33.728	35.141	35.761	30.939	30.466	33.896		35.696	33.679	33.984	37.759	33.173	27.713		34.207	36.029	35.962	33.536	33.038	35.797		13.348	14.832	12.912	10.715	9.427	9.094		15.991	16.238	13.358	14.502	12.628	11.984
	2900	15.512	21.475	61.578	14.032	12.201	12.924		21.509	23.221	20.306	22.748	20.517	22.449		36.508	35.077	33.981	33.673	34.076	31.775		35.153	33.453	35.413	36.438	34.122	27.347		32.26	35.165	36.115	34.354	34.082	33.13		14.752	15.256	12.912	12.32	9.927	7.62		18.127	14.923	15.445	12.201	14.529	12.039
	2950	14.407	19.992	57.355	13.333	11.154	12.65		21.289	24.393	22.311	23.718	21.716	19.931		34.055	34.287	35.629	32.224	32.828	34.287		36.514	34.729	37.112	36.786	34.927	28.763		33.691	35.312	32.779	34.644	35.901	33.609		15.866	18.445	13.113	11.084	11.142	9.195		20.038	17.053	14.27	13.251	12.332	12.07
	3000	17.044	21.24	59.827	15.073	12.857	11.533		22.141	23.41	22.61	23.288	20.462	22.681		33.658	34.366	36.258	33.942	32.806	34.021		36.444	35.535	36.85	34.988	33.328	29.037		33.081	35.162	34.756	33.353	32.7	34.375		14.136	13.452	12.704	11.2	8.252	8.89		17.813	14.767	15.094	11.237	11.34	10.181
	3050	15.128	19.861	55.82	13.3	12.979	12.381		20.432	22.794	22.711	21.628	20.175	21.179		33.792	36.746	34.302	34.009	34.509	34.607		38.785	35.696	35.22	37.61	34.351	27.856		35.806	36.218	35.51	34.232	35.068	33.731		13.87	18.051	12.72	11.469	9.644	9.402		17.383	13.614	13.766	10.828	11.411	12.369
	3100	15.082	19.244	64.334	15.182	12.784	12.485		22.128	23.325	21.28	23.386	20.978	20.724		38.089	35.089	34.702	32.986	33.414	33.829		34.845	33.786	34.775	38.956	35.211	29.517		36.411	33.356	34.769	34.189	34.839	33.524		12.784	18.112	13.73	11.432	9.912	9.875		16.904	18.28	12.845	12.747	12.646	10.971
	3150	15.457	18.454	62.878	15.161	11.456	13.306		21.497	23.569	21.393	21.252	23.544	21.738		33.942	35.861	34.116	33.627	34.497	34.943		36.642	37.82	36.072	38.397	34.549	29.056		34.766	37.329	38.202	34.128	33.499	34.082		13.589	14.844	13.333	12.326	11.169	9.778		17.828	14.825	13.11	11.96	12.152	12.433
	3200	16.763	21.677	60.895	14.49	12.268	11.984		20.361	23.557	23.065	23.068	21.597	21.787		35.782	33.408	34.784	35.046	34.338	34.143		36.603	36.435	37.616	37.952	35.196	27.191		35.074	35.547	36.356	33.273	33.289	35.672		13.568	17.218	14.734	9.982	11.337	10.202		20.395	15.381	13.422	13.651	12.021	11.078
	3250	15.796	21.002	67.883	14.133	11.578	12.39		22.128	24.802	22.095	23.459	20.19	24.963		35.712	33.588	36.453	33.722	34.277	37.662		36.655	36.218	37.067	37.973	35.205	28.806		34.28	37.305	36.453	34.711	35.446	36.081		14.755	17.825	13.278	11.548	9.848	7.697		20.523	15.259	14.005	12.048	11.304	11.996
	3300	13.565	17.441	60.901	14.285	12.775	11.267		23.215	25.269	22.702	22.827	22.241	24.03		36.606	36.172	36.136	34.692	35.922	36.276		37.283	35.385	37.927	38.361	36.398	29.257		35.263	36.893	37.326	33.42	33.789	36.328		14.877	15.338	11.774	11.52	10.779	10.004		20.67	17.392	15.305	14.197	12.366	11.377
	3350	15.173	16.302	68.326	13.879	11.188	12.201		20.804	27.545	23.608	24.82	23.041	22.766		33.368	36.136	37.067	34.253	35.455	35.992		36.365	37.408	37.448	38.696	35.867	28.711		34.204	37.082	37.567	35.806	35.776	34.271		15.1	17.322	12.683	11.02	11.206	9.29		20.136	16.312	13.245	13.885	12.976	11.151
F0= mean of the 4 first values before ATP injection
F0		12.214	12.1873	17.5682	10.7843	11.2372	11.3615		14.288	13.8882	12.571	13.2043	10.9283	11.2542		14.1222	13.3245	13.2512	12.381	13.228	12.637		13.8143	13.0625	12.7082	14.6918	13.5267	14.0258		13.4025	14.4485	13.3735	13.8373	14.0183	14.1845		11.386	12.4895	11.9988	9.32175	10.7278	8.155		11.406	12.9615	12.7675	11.154	10.8227	10.2127
	Time (s)
	0	1.0334	0.985866	0.807024	1.07509	0.923892	1.03516		1.05424	0.896945	0.957203	0.963326	1.11363	0.928183		0.984546	0.957109	0.916366	0.895243	0.95948	0.944686		0.90993	0.910928	1.00667	0.999132	1.03077	0.965439		1.03399	1.00412	1.03099	1.00172	0.933925	1.00772		1.02573	0.957124	0.977685	0.977928	0.973457	1.01484		0.898211	0.933534	0.992677	1.07334	0.986903	0.925412
	50	0.998444	0.931547	1.06362	0.98616	0.992058	0.939577		0.949188	1.02461	0.980988	1.0093	0.814312	1.02557		1.0254	0.992157	1.02066	1.00218	1.06774	0.985281		0.97508	0.965589	1.08473	1.00866	0.985898	1.03196		0.957732	0.949026	1.00654	0.899601	0.938063	1.01766		1.09889	0.938308	0.948432	0.941883	0.93617	0.92054		1.09162	0.995255	1.01821	1.01399	1.07487	1.08296
	100	1.0357	1.03616	1.07911	1.0635	1.04857	1.03411		1.07902	1.04174	0.949964	1.0745	1.03072	0.958305		0.997716	1.01325	0.994397	1.02738	0.988358	1.10287		1.0597	1.0093	0.943954	0.992666	0.987525	1.06354		1.00347	1.00474	1.00632	0.993984	1.01903	0.978462		1.03267	1.02478	1.05019	1.15075	1.09268	1.11183		1.01622	1.09385	0.980458	1.00681	1.00437	0.98612
	150	0.932455	1.04642	1.05025	0.875258	1.03548	0.991154		0.917553	1.0367	1.11184	0.952875	1.04134	1.08794		0.992335	1.03749	1.06858	1.0752	0.984427	0.96716		1.05529	1.11418	0.964649	0.999541	0.995805	0.939059		1.00481	1.04212	0.956145	1.1047	1.10898	0.996158		0.842702	1.07979	1.02369	0.929439	0.997693	0.95279		0.993951	0.977356	1.00865	0.905863	0.933866	1.00551
	200	0.985181	0.977087	0.744354	1.06572	0.945872	1.03948		0.893197	0.998686	0.966431	0.823674	0.961453	1.00655		0.938944	1.03959	1.04903	1.17818	0.884487	1.03363		0.939971	1.02913	1.06931	0.971498	0.945534	1.06376		1.11099	1.07907	1.20716	1.05288	0.954613	1.05636		1.04479	0.956644	1.10662	1.1013	0.956398	0.833722		1.17193	1.08236	1.00294	0.950242	1.09067	0.902108
	250	0.941461	1.10279	1.18276	1.17894	0.98307	0.980416		1.00448	0.893921	0.962771	0.995437	1.07876	0.872915		1.06017	1.12642	0.951608	1.20015	0.977018	0.927356		0.970882	1.13707	1.09748	0.99287	1.04955	0.952819		1.01533	0.904661	1.04812	1.00793	0.995131	0.952025		1.25786	1.17114	0.808584	1.18873	0.84631	1.18296		1.03463	1.13204	1.03834	1.12561	1.10055	0.983085
	300	1.08867	1.00384	0.895138	1.11579	1.05506	0.996259		0.947298	0.927043	0.994591	0.929776	1.10558	0.993314		0.873869	1.02931	0.993944	1.12026	1.04808	1.04012		1.03495	1.07445	1.13344	1.03031	1.03055	1.15473		1.11188	1.01976	1.08072	0.958066	1.03123	1.06736		1.13025	1.17899	0.810584	0.971384	1.00757	1.06389		1.08732	1.07248	0.918582	0.980007	0.998452	1.00375
	350	1.07835	1.00892	1.33997	1.23152	0.913836	1.14774		0.921823	0.923082	1.06793	1.07723	1.0762	0.960704		0.958842	0.99651	0.954853	1.03966	0.910342	1.15557		0.962774	1.00854	1.11904	0.919155	0.935849	1.06939		1.10069	1.02294	1.02643	1.10651	0.983147	0.983679		1.22519	1.12078	0.899094	1.27058	1.01354	1.09945		1.08706	0.975427	1.21136	1.08015	1.07773	1.08923
	400	0.907483	1.00991	1.39297	1.13536	1.02516	1.04484		1.14334	0.983133	1.0669	0.987561	1.12205	1.04618		1.04332	1.01918	1.07779	1.16049	1.013	1.06497		0.969579	1.06205	1.1786	1.0367	0.982054	1.03659		1.12098	1.06302	1.11153	1.06127	1.09372	1.00412		1.05709	1.06265	1.0016	1.06075	1.02435	1.15598		1.08522	1.01431	1.09238	1.13547	1.14315	0.97202
	450	0.941952	1.03395	1.13255	1.14519	0.981201	0.970734		0.99958	0.968805	1.16546	0.966507	1.0084	1.04911		0.937457	1.16027	0.97621	1.04709	0.928561	1.13793		0.876124	1.02285	1.09504	1.05229	0.944647	1.03766		1.10069	0.993529	0.964818	1.063	1.10898	1.07533		1.26076	1.36298	0.816168	1.30072	0.941297	1.1664		1.22488	0.910697	1.04171	0.909718	1.11746	0.956843
	500	1.17161	1.04166	1.19528	1.02075	0.977908	1.02258		0.973544	1.06615	1.13277	1.06132	1.10054	0.860386		0.996017	0.961687	0.950024	1.055	1.02918	1.1225		1.02525	0.971177	1.16279	0.979393	1.02604	1.11531		1.10233	0.978579	1.04079	1.02687	1.01446	0.984948		1.16081	1.15329	1.02444	1.09314	0.916595	1.09871		1.18289	0.922964	0.945604	1.00681	1.17669	1.03665
	550	1.08589	1.24351	0.718455	1.17264	0.990456	1.11306		1.02779	0.986157	0.987829	1.10199	1.19882	1.0668		1.00961	1.00777	1.00526	1.0101	1.04581	1.01962		1.05572	1.00203	1.15413	0.946177	1.04748	1.09099		1.07928	0.989307	1.06524	0.986034	1.05776	1.00864		1.03777	1.20709	0.899344	1.15794	0.941297	0.938933		1.19034	1.05266	1.0197	0.912229	1.08253	1.06857
	600	1.14009	1.09574	1.3669	1.01991	1.0887	1.07037		0.982503	0.94598	0.953067	1.11979	1.07959	1.02966		1.02562	1.0886	1.03311	1.0483	1.11151	1.02659		1.04913	1.15575	1.17239	1.06978	1.03107	1.16578		1.09935	0.983839	1.06569	1.08049	1.03408	1.09556		0.993852	1.22711	1.0006	1.08531	1.04915	1.01557		1.03972	1.05412	0.956569	1.00906	1.04022	0.932266
ATP inj	650	1.28353	1.17516	1.89273	1.21427	1.21338	1.14457		1.49685	1.22391	1.22838	1.27368	1.27559	1.27525		1.38342	1.54347	1.44718	1.32041	1.39575	1.43832		1.35976	1.51273	1.54026	1.32319	1.34918	1.26767		1.34273	1.2764	1.33742	1.30871	1.17796	1.36339		1.38407	1.14376	1.04053	1.17199	1.12363	1.08939		1.20805	1.27871	1.28114	1.24655	1.25532	1.35331
	700	1.29425	1.06021	0.960426	1.17329	1.13764	1.24825		1.29969	1.23162	1.39512	1.29148	1.47279	1.42062		1.47073	1.56088	1.32304	1.50852	1.4721	1.60378		1.33341	1.36674	1.52389	1.37029	1.30512	1.39059		1.34296	1.50472	1.44218	1.40469	1.37521	1.45892		1.41411	1.16818	1.24546	0.983399	1.00189	0.913795		1.34797	1.22856	1.21739	1.18603	1.08253	1.24873
	750	1.34976	1.28634	1.94607	1.17208	1.05755	1.04704		1.2619	1.36763	1.25535	1.20946	1.2949	1.26414		1.60711	1.65477	1.49578	1.55537	1.43657	1.60449		1.49758	1.52865	1.69685	1.50574	1.4234	1.33512		1.50099	1.35834	1.42648	1.52465	1.37564	1.48881		1.27824	1.17971	0.984019	1.20932	0.932535	1.04598		1.23856	1.32346	1.20901	1.19401	1.23453	1.1941
	800	1.31448	1.43133	1.94812	1.35976	1.11077	1.15715		1.33924	1.29779	1.3442	1.25104	1.30606	1.37477		1.6246	1.90168	1.54785	1.64801	1.64265	1.72913		1.63874	1.72019	1.77971	1.66365	1.38592	1.41732		1.67543	1.35599	1.5198	1.65676	1.46687	1.56283		1.34393	1.14352	1.16871	1.16352	0.90979	0.993133		1.22839	1.24932	1.22788	1.23229	1.13945	1.23865
	850	1.32422	1.3835	1.99035	1.23124	1.17075	1.17484		1.198	1.29757	1.41381	1.17477	1.37222	1.35256		1.65937	1.84667	1.59849	1.6027	1.54664	1.81625		1.57866	1.83541	1.76476	1.67107	1.47072	1.36314		1.62417	1.46354	1.8023	1.58196	1.49712	1.58969		1.20877	1.10613	1.01377	1.07769	1.01354	1.03397		1.34122	1.21984	1.10836	1.13654	1.30558	1.01863
	900	1.22229	1.29463	2.138	1.30709	1.18979	1.24447		1.31509	1.35618	1.53257	1.2418	1.41999	1.28236		1.71687	1.81988	1.68761	1.70842	1.58217	1.96961		1.70172	1.80968	1.83542	1.58177	1.52831	1.46566		1.74557	1.53172	1.64781	1.57712	1.56111	1.61402		1.32461	1.2613	0.966017	1.13637	1.17229	1.06242		1.2091	1.10658	1.21065	1.19814	1.23361	1.18665
	950	1.07287	1.44438	2.11837	1.28076	1.17155	1.16147		1.19758	1.28591	1.3983	1.27853	1.25665	1.35282		1.5972	1.86093	1.69893	1.77966	1.75499	1.89673		1.72069	1.89703	1.79647	1.7567	1.5978	1.53568		1.70162	1.56425	1.63502	1.5308	1.65734	1.73795		1.18303	1.15329	1.0026	1.1485	1.00785	1.27603		1.30142	1.01663	1.08306	1.14775	1.15072	1.09608
	1000	1.26854	1.43486	1.87156	1.13054	1.03575	1.08357		1.31894	1.41839	1.3524	1.38418	1.31888	1.44612		1.6981	1.85313	1.7913	1.77005	1.75083	1.97784		1.79445	1.81527	1.97273	1.70347	1.61088	1.55963		1.78497	1.62508	1.74771	1.70858	1.59642	1.60111		1.14263	1.1846	1.08628	1.25974	0.942136	0.925812		1.25855	1.07673	1.28451	1.16308	1.1304	1.07513
	1050	1.35394	1.38325	2.04386	1.23662	1.16425	1.10399		1.31082	1.387	1.47403	1.41258	1.5222	1.45563		1.62177	1.87602	1.91446	1.75228	1.83361	2.04162		1.85388	1.8475	1.76193	1.62105	1.70292	1.5242		1.7014	1.67893	1.7427	1.62077	1.67218	1.64391		1.27499	1.11422	1.00035	1.12093	0.951551	0.907909		1.19569	1.33688	1.19632	1.09629	1.11127	1.12712
	1100	1.28549	1.4068	2.26135	1.34047	1.15687	1.28583		1.29178	1.39118	1.58547	1.3604	1.40828	1.49979		1.63862	1.87347	1.81477	1.84347	1.88925	1.931		1.83405	1.80991	2.05725	1.77746	1.87909	1.60597		1.69162	1.81202	1.80977	1.69354	1.58764	1.77623		1.30502	1.30141	1.10845	1.19237	0.918552	1.10399		1.06865	1.09833	1.15567	1.22467	1.18343	1.03097
	1150	1.24554	1.40327	2.38868	1.33204	1.13791	1.18162		1.43512	1.43222	1.39687	1.30049	1.46162	1.52262		1.81819	1.97358	1.87213	1.74267	1.79279	1.91675		1.99461	1.98209	1.99437	1.75255	1.77145	1.55571		1.78676	1.82593	1.91707	1.84574	1.73067	1.74247		1.14474	1.26867	1.06061	1.07287	0.929925	1.16199		1.17052	1.3044	1.1617	1.1932	1.13243	1.1421
	1200	1.29802	1.46186	2.37827	1.30116	1.10588	1.28231		1.26659	1.50386	1.26768	1.39576	1.47334	1.57896		1.78406	1.85223	1.77379	1.94605	1.87935	2.04447		1.88487	1.96762	1.97541	1.82334	1.82047	1.54922		1.78064	1.82171	1.99948	1.7549	1.63144	1.67408		1.15844	1.31046	1.13662	1.12028	0.929086	1.14703		1.16123	1.13089	1.15473	1.19536	1.25338	1.08737
	1250	1.23555	1.36019	2.38937	1.28957	1.21934	1.16974		1.29773	1.43798	1.3621	1.38948	1.50463	1.5603		1.73351	2.11257	1.90616	1.88119	1.81471	2.0387		1.77107	2.00827	2.04096	1.92407	1.78409	1.48106		1.82958	1.8215	1.79773	1.83382	1.7296	1.79132		1.22036	1.30213	1.17712	1.15397	0.926849	1.15218		1.4132	1.20688	1.04288	1.22162	1.11663	1.16658
	1300	1.21827	1.35798	2.46667	1.36171	1.18979	1.11174		1.3582	1.44035	1.49956	1.49861	1.51214	1.60988		1.96562	2.07272	1.94834	1.96107	1.98934	2.05001		1.85215	1.97902	2.05127	1.76106	1.78232	1.64576		1.94591	1.65574	2.06102	1.64108	1.73395	1.84018		1.31117	1.42824	1.01711	1.27583	0.93934	1.11294		1.22593	1.27871	1.1588	1.15456	1.18343	1.0904
	1350	1.21827	1.46661	2.28099	1.36542	1.09012	1.00673		1.40412	1.32961	1.42161	1.42946	1.5071	1.52804		1.92066	2.1062	1.92367	1.97359	1.97203	2.07201		2.01676	1.94825	2.08463	1.8198	1.87029	1.67192		1.86465	1.83528	1.93397	1.87176	1.78467	1.88558		1.12568	1.27595	1.07786	1.0984	0.885554	1.1133		1.21471	1.31783	1.11408	1.13242	1.16006	1.1797
	1400	1.25225	1.5613	2.6039	1.22419	1.26882	1.13462		1.46333	1.45288	1.45605	1.48058	1.49594	1.57221		1.90664	2.07415	1.9488	2.02463	1.91783	2.18216		1.93452	2.0382	2.03254	1.83559	1.84006	1.58901		1.98806	1.74274	1.91229	1.84263	1.91158	1.88318		1.13587	1.41839	1.03311	1.1707	1.0045	1.30828		1.14861	1.16075	1.23219	1.2348	1.05768	1.11576
	1450	1.34772	1.53201	2.71353	1.40529	1.19629	1.07468		1.25203	1.46037	1.5146	1.34722	1.5513	1.48922		1.75963	1.93628	2.20213	1.89847	1.9492	2.1244		1.82963	1.94802	2.26861	1.9511	1.88974	1.64341		1.98963	1.85043	1.99394	1.78092	1.89289	1.9288		1.21307	1.20974	1.03386	1.21855	0.852835	1.10546		1.19542	1.19562	1.13797	1.16989	1.18657	1.03988
	1500	1.24906	1.60233	2.71609	1.17718	1.18899	1.10232		1.38382	1.43423	1.48477	1.44037	1.58031	1.47944		2.01639	2.06567	2.04434	2.17995	2.00181	2.32508		1.98382	2.01669	2.10005	1.91495	1.99508	1.57788		2.01559	1.79811	2.15007	1.90269	1.87898	1.98322		1.35192	1.27499	1.0817	1.2856	1.08588	1.16603		1.32842	1.26976	1.16334	1.06921	1.02811	1.27478
	1550	1.34346	1.36971	2.69993	1.24877	1.0515	1.07979		1.36016	1.2795	1.48548	1.469	1.62752	1.66062		2.03494	2.21479	2.12403	2.1558	2.03598	2.20487		2.06772	1.95476	2.08967	1.86179	1.89373	1.668		2.149	1.95584	1.99005	1.88477	1.86956	1.7541		1.20903	1.24296	1.1562	1.24408	0.904011	1.19902		1.32737	1.27964	1.00317	1.12507	1.16939	1.09305
	1600	1.21205	1.52725	2.70448	1.16559	1.0822	1.1311		1.40412	1.45447	1.61634	1.50505	1.60456	1.59095		1.979	2.15475	1.94555	2.08012	2.07726	2.22656		2.02979	2.17975	2.15262	1.95028	1.99168	1.69453		1.90949	1.94996	2.09137	1.97915	1.86721	1.97525		1.20877	1.42672	1.05319	1.05023	1.09035	1.10546		1.34043	1.07549	1.13248	1.05639	1.12707	1.0811
	1650	1.08441	1.60389	2.86443	1.27649	1.09582	1.06069		1.51561	1.50696	1.61387	1.33472	1.42475	1.62943		2.05314	2.12038	2.17821	2.17971	2.06108	2.22561		2.19346	2.28723	2.31904	1.99289	1.9885	1.6854		2.04477	1.89757	2.14185	1.99686	1.93013	1.99746		1.2785	1.24032	1.12187	1.24998	1.12223	1.24917		1.20217	1.24623	1.02134	1.19177	1.17216	1.21201
	1700	1.27526	1.49189	2.84656	1.26045	1.07597	0.994939		1.2542	1.4621	1.32233	1.51709	1.68947	1.55595		2.07517	2.30132	2.10674	2.12148	2.16284	2.30719		2.11745	2.16597	2.27411	1.99159	2.07448	1.69346		2.15863	1.86462	2.07956	1.85326	2.00717	2.02108		1.37441	1.54938	1.15137	1.17338	0.988278	1.17131		1.46625	1.21182	1.20204	1.20244	1.19618	1.21348
	1750	1.27853	1.68069	2.86813	1.43274	1.12972	0.923206		1.47522	1.3114	1.51921	1.50595	1.61517	1.73001		2.04103	2.13599	2.31473	2.28544	2.18408	2.42099		2.06577	2.25424	2.24767	1.99806	2.0977	1.73067		2.15587	2.02111	2.1165	2.1479	1.92884	2.0932		1.29694	1.16162	1.09345	1.16287	1.03209	1.10656		1.10582	1.12379	1.07108	1.06428	1.1316	1.08081
	1800	1.24701	1.693	2.90234	1.15057	1.14574	0.979888		1.31376	1.5408	1.48302	1.54549	1.57473	1.7062		2.08791	2.28827	2.09482	2.21145	2.19444	2.21136		2.25021	2.28417	2.30677	2.1316	2.03183	1.72019		2.0056	2.13247	2.0928	2.11126	2.05832	1.93225		1.0606	1.37716	1.07586	1.27412	1.0608	1.1122		1.3051	1.13181	1.1129	1.15923	1.25421	1.20996
	1850	1.13681	1.61915	3.02586	1.20463	1.07847	1.09836		1.4522	1.55462	1.62557	1.38857	1.68307	1.65306		2.12813	2.31048	2.22213	2.31201	2.17811	2.37556		2.18043	2.30921	2.26019	2.07987	2.09888	1.79071		2.10513	2.07309	2.13273	2.08199	2.04612	2.0908		1.18119	1.54402	1.10762	1.10258	1.02836	1.12753		1.30037	1.12965	1.03239	1.12919	1.13917	1.07033
	1900	1.22409	1.68898	2.94611	1.21566	1.1881	1.06667		1.39796	1.54498	1.51754	1.53488	1.74392	1.69314		2.11475	2.10117	2.18206	2.15798	2.17833	2.44148		2.10196	2.43414	2.36343	2.19164	1.91901	1.84118		2.17086	2.0942	2.16667	2.00011	2.02807	2.10201		1.30046	1.24889	1.07945	1.17596	0.982872	0.928755		1.62967	1.24762	1.03497	1.17949	1.18713	1.17706
	1950	1.28148	1.69973	3.00707	1.22725	1.15446	1.0261		1.41202	1.59531	1.5243	1.55753	1.82545	1.75987		2.21523	2.40782	2.23526	2.50133	2.14673	2.27752		2.15394	2.17347	2.38601	2.15924	2.10901	1.65645		2.15699	2.22113	2.22904	1.98537	1.95888	2.13127		1.31064	1.44994	1.04461	1.04433	1.03181	1.08706		1.55427	1.22031	1.11048	1.16909	1.1352	1.3112
	2000	1.27599	1.51823	3.06405	1.30255	1.2245	0.974255		1.4016	1.6478	1.51507	1.50111	1.64455	1.73303		2.06178	2.28324	2.30114	2.37541	2.19217	2.35		2.2597	2.3863	2.35146	2.20763	2.06251	1.75784		2.15132	2.13372	2.16032	2.02172	2.19378	2.03849		1.44704	1.36659	1.18754	1.1795	1.03694	1.08449		1.2262	1.0586	1.0974	1.20854	1.16431	1.07601
	2050	1.27599	1.68151	3.08226	1.30032	1.07215	1.03789		1.37255	1.5665	1.65198	1.60812	1.7194	1.73623		2.16616	2.24271	2.21919	2.29876	2.1555	2.32682		2.32644	2.25967	2.52246	2.28162	2.09681	1.6521		2.13289	2.23234	2.24885	2.15498	2.15155	2.00775		1.20025	1.17651	1.09086	1.17789	0.816108	1.23262		1.37629	1.17039	1.12434	1.1976	1.16403	1.10235
	2100	1.38448	1.66994	3.01749	1.33936	1.23019	0.980416		1.49748	1.70403	1.60608	1.57881	1.79452	1.4949		2.09761	2.36909	2.36793	2.28738	2.14326	2.46372		2.4272	2.41317	2.44558	2.29258	2.2712	1.82357		2.4391	2.19794	2.23195	2.19733	2.16832	2.22271		1.12788	1.52304	1.18546	1.00904	1.01475	1.21692		1.19998	1.14285	1.09183	1.05854	1.09492	1.18509
	2150	1.38669	1.64746	3.05955	1.29977	1.2536	1.12468		1.48019	1.69481	1.5352	1.64629	1.54709	1.78644		2.2444	2.41285	2.41698	2.2852	2.37814	2.42993		2.1994	2.3213	2.70808	2.23425	2.29604	1.84596		2.32912	2.16099	2.28721	2.23505	2.12494	2.11273		1.1212	1.45923	1.13337	1.36026	0.919391	1.09418		1.31641	1.17039	1.16217	1.15026	1.10249	1.18362
	2200	1.2615	1.90781	3.05551	1.30542	1.14058	1.07926		1.33301	1.54253	1.5449	1.55776	1.84641	1.7317		2.29623	2.32767	2.40272	2.39116	2.3287	2.57917		2.34569	2.32061	2.40576	2.28448	2.21435	1.82422		2.3865	2.09503	2.1414	2.07556	2.1818	2.11618		1.3074	1.19268	1.07203	1.17789	0.897765	0.995095		1.17324	1.15604	1.05385	1.05774	1.13807	1.2314
	2250	1.26077	1.71302	3.20094	1.24969	0.997753	1.04837		1.49601	1.51092	1.56583	1.60653	1.66211	1.79399		2.22316	2.58651	2.41585	2.42323	2.23783	2.68371		2.48794	2.45405	2.51286	2.26413	2.19291	1.89993		2.40813	2.23421	2.29177	2.06009	2.12188	2.26099		1.368	1.46531	1.09495	1.18347	0.873902	1.06658		1.16895	1.1028	0.996985	1.06374	1.17244	1.07904
	2300	1.17832	1.99545	3.12222	1.18543	1.18383	1.15126		1.42763	1.55398	1.68284	1.3916	1.75655	1.66497		2.10675	2.41675	2.25488	2.41216	2.27752	2.5002		2.42605	2.43231	2.35965	2.25167	2.33574	1.86885		2.27838	2.23297	2.36228	2.18454	2.16439	2.06775		1.30397	1.35418	1.0822	1.24236	1.04598	1.27124		1.79318	1.03923	1.02659	1.28922	1.21476	1.13104
	2350	1.29098	1.86876	3.16964	1.09029	1.09796	1.02715		1.49489	1.60848	1.58205	1.65068	1.82069	1.86836		2.09591	2.38516	2.38702	2.45796	2.46507	2.45311		2.38145	2.36922	2.52914	2.33287	2.19787	1.99091		2.1825	2.30751	2.46338	2.19111	2.22296	2.2139		1.52881	1.33488	1.12212	1.14517	0.925077	1.22563		1.54945	1.23635	1.05792	1.14963	1.24968	1.04918
	2400	1.17783	1.99069	3.24142	1.26694	1.02436	1.12732		1.38921	1.56254	1.67847	1.76784	1.73276	1.79052		2.33773	2.42958	2.36906	2.4368	2.40513	2.63955		2.44262	2.40827	2.53229	2.27515	2.16497	1.97259		2.45395	2.27207	2.39032	2.20918	2.25014	2.3219		1.27121	1.28084	1.06494	1.16577	1.04747	1.01116		1.41917	1.3385	0.963775	1.11494	1.1316	1.08619
	2450	1.22458	1.65542	3.37968	1.18488	1.18107	1.09079		1.39306	1.74248	1.57529	1.6578	1.73138	1.80678		2.32782	2.53886	2.67997	2.39165	2.48027	2.44995		2.2909	2.47992	2.55991	2.32811	2.4402	1.87755		2.24898	2.28453	2.36617	2.2959	2.28431	2.25775		1.29694	1.38252	1.06569	1.28495	1.07646	1.23568		1.5427	1.17579	1.15402	1.13896	1.10702	1.16394
	2500	1.24603	1.68898	3.13093	1.26805	1.05293	1.13409		1.49895	1.58119	1.94623	1.64606	1.90698	1.83931		2.38723	2.59792	2.55931	2.61699	2.48654	2.52338		2.38457	2.54653	2.7405	2.43776	2.24777	1.89295		2.36874	2.22771	2.38075	2.28001	2.26669	2.25951		1.3535	1.42872	1.13003	1.19334	0.972058	0.929614		1.58873	1.05906	1.13366	1.1828	1.07209	1.09872
	2550	1.25675	1.78941	3.47365	1.16197	1.29462	0.932095		1.47634	1.59991	1.71776	1.6837	1.82069	1.69962		2.27308	2.50584	2.46581	2.47274	2.39197	2.45383		2.53941	2.54423	2.53733	2.32811	2.33596	1.99676		2.52177	2.39395	2.21505	2.31043	2.06795	2.27861		1.18813	1.11958	1.12803	1.07544	1.00813	1.17989		1.89137	1.28226	1.24363	1.04958	1.18547	1.03841
	2600	1.21606	1.54777	3.48339	1.18766	1.17591	1.09079		1.52506	1.70979	1.70392	1.64144	1.71885	1.95642		2.25127	2.43671	2.64496	2.60213	2.36445	2.61106		2.57321	2.41761	2.71524	2.41952	2.45462	1.9395		2.47305	2.21442	2.57292	2.39202	2.16803	2.44598		1.16134	1.35514	1.00769	1.12522	0.981194	1.08743		1.7774	1.19562	1.22694	1.01784	1.11155	1.04046
	2650	1.25381	1.69948	3.56643	1.28901	1.18979	1.02979		1.53184	1.71526	1.75205	1.74012	1.75152	1.85174		2.31981	2.5998	2.41079	2.60609	2.25446	2.68299		2.35872	2.5881	2.72634	2.31354	2.4215	1.85188		2.44798	2.3318	2.67215	2.44189	2.27061	2.40516		1.27525	1.85212	1.13587	1.06793	0.933653	1.13881		1.63554	1.12402	1.15261	1.24269	1.12254	1.03753
	2700	1.29229	1.79089	3.17453	1.34724	1.1849	1.12388		1.60771	1.80736	1.78578	1.67651	1.88777	2.02475		2.25368	2.4509	2.5787	2.69978	2.48375	2.60568		2.55222	2.5538	2.64875	2.50637	2.3574	1.99697		2.47872	2.37616	2.59939	2.3775	2.45851	2.40037		1.19726	1.1179	1.03311	1.12522	1.02892	1.19792		1.34903	1.23705	0.940121	1.21176	1.20718	1.12565
	2750	1.25782	1.80968	3.64755	1.33111	1.06841	1.18558		1.54598	1.80448	1.68014	1.70013	1.87185	1.89599		2.26125	2.50193	2.59545	2.41951	2.41851	2.55045		2.56901	2.70262	2.65426	2.42905	2.47968	1.92867		2.54094	2.42669	2.56948	2.54509	2.30585	2.51725		1.32136	1.62929	1.08245	1.32454	0.985948	1.00846		1.42635	1.23635	1.11502	1.2088	1.2872	1.17373
	2800	1.38169	1.72131	3.22958	1.17301	1.1485	1.18294		1.44877	1.7882	1.71076	1.67211	1.94194	1.95428		2.42759	2.57045	2.56278	2.70027	2.46092	2.79695		2.56438	2.61198	2.76183	2.38379	2.36842	2.08032		2.41776	2.44378	2.34262	2.38675	2.40315	2.26332		1.25654	1.4778	0.974602	1.22177	0.934772	1.18443		1.74978	1.23165	1.06748	1.10723	1.20912	1.04193
	2850	1.18454	1.82798	3.28986	1.27111	1.17297	0.962109		1.6502	1.73809	1.71872	1.79253	1.89893	1.83575		2.38829	2.63732	2.69869	2.49891	2.30314	2.68228		2.584	2.5783	2.67417	2.57008	2.4524	1.97587		2.55229	2.49362	2.68905	2.4236	2.35678	2.52367		1.17232	1.18756	1.07611	1.14946	0.878749	1.11514		1.40198	1.25279	1.04625	1.30016	1.1668	1.17344
	2900	1.27002	1.76209	3.50507	1.30116	1.08576	1.13753		1.50539	1.67199	1.61531	1.72278	1.87743	1.99471		2.58514	2.63252	2.56436	2.71973	2.57605	2.51444		2.54469	2.561	2.78661	2.48017	2.52256	1.94977		2.40701	2.43382	2.70049	2.48272	2.43126	2.33565		1.29563	1.22151	1.07611	1.32164	0.925357	0.934396		1.58925	1.15133	1.20971	1.09387	1.34245	1.17882
	2950	1.17955	1.6404	3.2647	1.23634	0.992592	1.11341		1.48999	1.75638	1.7748	1.79624	1.98714	1.77098		2.41144	2.57323	2.68873	2.6027	2.48171	2.71322		2.64321	2.65868	2.92031	2.50385	2.58207	2.05073		2.51378	2.44399	2.45104	2.50368	2.56102	2.36942		1.39347	1.47684	1.09286	1.18905	1.03861	1.12753		1.75679	1.31567	1.11768	1.188	1.13945	1.18186
	3000	1.39545	1.7428	3.4054	1.39769	1.14414	1.01509		1.54962	1.6856	1.79858	1.76367	1.87239	2.01533		2.38333	2.57916	2.73619	2.74146	2.48004	2.69217		2.63815	2.72038	2.89969	2.38147	2.46386	2.07026		2.46827	2.43361	2.59887	2.41038	2.33267	2.42342		1.24152	1.07706	1.05878	1.20149	0.76922	1.09013		1.56172	1.1393	1.18222	1.00744	1.04779	0.996891
	3050	1.23858	1.62965	3.17732	1.23328	1.155	1.08973		1.43001	1.64124	1.80662	1.63796	1.84613	1.88187		2.39282	2.75778	2.58859	2.74687	2.60878	2.73855		2.80761	2.73271	2.77143	2.55994	2.53949	1.98606		2.67159	2.5067	2.65525	2.4739	2.5016	2.37802		1.21816	1.44529	1.06011	1.23035	0.898977	1.15291		1.52402	1.05034	1.07821	0.970773	1.05435	1.21113
	3100	1.23481	1.57903	3.66195	1.40779	1.13764	1.09889		1.54871	1.67948	1.69278	1.7711	1.91961	1.84144		2.69709	2.63342	2.61877	2.66424	2.52601	2.67698		2.5224	2.58649	2.73641	2.65156	2.60306	2.10449		2.71673	2.30861	2.59984	2.47079	2.48526	2.36342		1.12278	1.45018	1.14429	1.22638	0.923959	1.21091		1.48203	1.41033	1.00607	1.14282	1.16846	1.07425
	3150	1.26551	1.51421	3.57907	1.40585	1.01947	1.17115		1.50455	1.69705	1.70177	1.60948	2.15442	1.93154		2.40344	2.69136	2.57455	2.71602	2.60788	2.76513		2.65248	2.89531	2.83847	2.61351	2.55412	2.07162		2.59399	2.58359	2.85654	2.46639	2.38967	2.40276		1.19348	1.18852	1.1112	1.32228	1.04113	1.19902		1.56304	1.14377	1.02683	1.07226	1.12282	1.2174
	3200	1.37244	1.77866	3.4662	1.34363	1.09173	1.05479		1.42504	1.69618	1.83478	1.74701	1.97625	1.93589		2.53373	2.50726	2.62496	2.83063	2.59586	2.70183		2.64966	2.78928	2.95997	2.58322	2.60196	1.93865		2.61697	2.46026	2.71851	2.4046	2.37469	2.51486		1.19164	1.3786	1.22796	1.07083	1.05679	1.25101		1.78809	1.18667	1.05126	1.22387	1.11072	1.08472
	3250	1.29327	1.72328	3.86396	1.31052	1.03032	1.09053		1.54871	1.78583	1.75762	1.77662	1.84751	2.2181		2.52878	2.52077	2.75091	2.72369	2.59125	2.9803		2.65342	2.77267	2.91677	2.58465	2.60262	2.05379		2.55773	2.58193	2.72576	2.50852	2.52856	2.54369		1.29589	1.4272	1.10662	1.23882	0.917993	0.943838		1.79932	1.17726	1.09693	1.08015	1.04447	1.17461
	3300	1.11061	1.43109	3.46654	1.32462	1.13684	0.991682		1.62479	1.81945	1.8059	1.72876	2.03518	2.13519		2.59208	2.7147	2.72699	2.80204	2.7156	2.87062		2.69888	2.7089	2.98444	2.61106	2.69082	2.08595		2.63108	2.55341	2.79104	2.41522	2.41036	2.56111		1.3066	1.22807	0.981269	1.23582	1.00478	1.22673		1.8122	1.34182	1.19875	1.27282	1.14259	1.114
	3350	1.24226	1.33763	3.88918	1.28697	0.995617	1.07389		1.45605	1.98333	1.87797	1.8797	2.10839	2.02288		2.3628	2.712	2.79725	2.76658	2.6803	2.84814		2.63243	2.86377	2.94675	2.63386	2.65156	2.04702		2.55206	2.56649	2.80906	2.58765	2.5521	2.41609		1.32619	1.38693	1.05703	1.18218	1.04458	1.13918		1.76539	1.2585	1.0374	1.24484	1.19896	1.09187
	aberant values

## Sheet: Figure 1F
Fluo-A-AM fluorescence
WT HEI	WT ATP	WTATP HEI 3090 250nM	WT ATP + HEI 3090 2.5µM	KO HEI 3090	KO ATP	KO ATP 5HEI 3090 250nM	KO ATP + HEI 3090 2.5µM
1.12246	1.25232	1.35802	1.1584	1.08242	1.10579	1.16396	1.15216
1.10983	1.19349	1.29645	1.29193	0,99834589*	1.06156	1.2	1.11453
1.06559	1.16313	1,18835009*	1.19808	1.04761	1.09742	1.07881	1.10488
1.06114	1.19597	1.25258	1.25812	1.06543	1.13994	1.08047	1.08555
1.20226	1.28846	1.28978	1.25021	1.15639	1.11459	1.18249	1.13488
1.13268	1.27344	1.22993	1.16755	1.20953	1.11645	1.17706	1.13592
1.16171	1.29217	1.32773	1.20664	1.19761	1.09985	1.17031	1.13273
1.15579	1.17144	1.2847	1.2203	1.06559	1.10741	1.1205	1.15326
TO-PRO-3 positive cells
	WT NS	WT Bz	WT Bz HEI	WT HEI	KO NS	KO Bz	KO Bz HEI	KO HEI
Exp 1	4.7	18.2	20	5.8	3.7	4.2	7	4.6
Exp 2	6.8	15.9	29	7.2	5.3	5.3	12.5	7.3
Exp 3	5.3	14.3	20.4	8.2	5.2	6.2	10.4	7.2
Exp 4	4.9	13.3	20.7	6.7
aberant value

## Sheet: Figure 1G
Figure 1F

## Sheet: figure 2A
Figure 2A left
Day	WT mice + LLC + vehicle (n=28)
	1	2	3	4	5	6	7	8	9	10	11	12	13	14	15	16	17	18	19	20	21	22	23	24	25	26	27	28
0	0	0	0	0	0	0	0	0	0	0	0	0	0	0	0	0	0	0	0	0	0	0	0	0	0	0	0	0
1	4	4	2	4	2	1.5	5	3	0	0	0	0	0	0	0	0	0	0	0	0	0	0	0	0	0	0	0	0
2	4	4	1.5	5	4	0	5	4	0	0	0	0	0	0	0	0	0	0	0	0	0	0	0	0	0	0	0	0
3	4	5	2	6	5	6.25	5	5	6	0	0	0	0	4	0	0	0	0	0	1	1	0	1	0	0	0	0	0
4	12	7.5	4	12	6	9	7.5	9	6	2	4	6	2	4	4	4	5	6	4	4	4	0	5	0	0	0	2.5	2
5	6	7.5	5	12	9	12	12	10.5	6	4	4	6	6	5	4	4	5	6	5	5	4	0	4.5	6	2	1	6	6.25
6	10.5	12.25	10.5	30.72	10.5	25	12	20	6.25	4	6	9	6	7.5	6	4	6	12	6	6	6	6	6	10.5	5	2	6	6
7	13.6	15.17	12.25	32.48	15.2	25	14	21.07	9	4	13.5	20.4	18	10	10.5	6	12	12	6	7.5	6	6	6	14	10.5	5	9	9
8	19.74	17.6	13.3	31.36	21.42	30.09	14	23.1	11.25	6	17.5	22	20	12	15	12	20	15	9	7.5	12	20	6	20	12	6	14	10.5
9	20.58	17.16	14.82	52.14	27.26	30.6	15.99	26.52	13.2	14.7	32.85	35	22.94	19.95	21.42	43.74	27.5	28	10.8	15	12	20	12.5	31.28	23.79	10.5	30.08	10.5
10	24.4	19.2	20.58	40.8	31.2	35.75	20.72	42.18	18.04	18.3	47.2	46.4	35.84	22.62	31.9	49.6	31.32	42	18	22	27.5	45	16.8	33.55	38.16	45.56	35.28	21
11	32.5	23.46	23.85	49.7	43.45	69.52	26.91	39.06	30.8	31.2	55.68	53.95	47.45	31.49	50.4	87.55	48.28	52.93	30.5	27.93	42.6	57.51	21.84	44.85	49.92	45.75	44.8	21
Day	WT mice + LLC + HEI3090 (n=32)
	1	2	3	4	5	6	7	8	9	10	11	12	13	14	15	16	17	18	19	20	21	22	23	24	25	26	27	28	29	30	31	32
0	0	0	0	0	0	0	0	0	0	0	0	0	0	0	0	0	0	0	0	0	0	0	0	0	0	0	0	0	0	0	0	0
1	0	0	0	2	1	1	3	1	0	0	0	0	0	0	0	0	0	0	0	0	0	0	0	0	0	0	0	0	0	0	0	0
2	0	0	0	2	2	1	2	0	0	0	0	0	0	0	0	0	0	0	0	0	0	0	0	0	0	0	0	0	0	0	0	0
3	0	0	0	2	1	1	2	0	0	0	0	0	0	0	0	0	1	1	1	4	0	0	0	1	0	0	0	0	0	0	0	0
4	0	4	0	2	0	0	0	0	4	2	4	4	4	0	0	4	2	2	3	4.5	1	1.5	1.5	2	2	2	0	1.5	0	0	0	1.5
5	0	3.75	0	2	0	2	0	0	4	2	5	4	4	0	0	3	4	1.5	4	5	1	2	1.5	3	6	4	1	3.75	5	6	5	5
6	0	2	0	2	2	0	0	0	4	3	3.75	4	4	3.75	2	4	4	4	4	6	1	4	2	4	7.5	5	0	5	4	6.25	5	5
7	0	6	0	2	4	2	0	1	5	4	4	4	4	6	3	5	5	4	5	6	2	4	1	5	7.5	4	0	5	5	6.25	4	6.25
8	0	6	0	2	4	0	2	0	10.5	4	6.25	6.25	6.25	6	4	9	6	4	6.25	7.5	2	6.25	2	4	10.5	9	4	6	6.25	7.5	6.25	7.5
9	2	0	0	0	4	4	0	0	16.5	6	9	9	10.5	10.5	11.4	13.2	6	4	6.25	6	3.75	6.25	2	6.25	10.5	8.75	9	9	6.25	9	6.25	9
10	0	0	0	0	0	0	2	0	22	30.68	18.33	19.36	19.35	15	10.8	19.5	9	4	7.5	12	5	6.25	2	6.25	20.16	12.71	24.3	24.01	11.9	15.99	18.62	12.8
11	0	0	0	0	0	0	0	0	28.8	46.2	26.32	24.08	17.55	24	23.5	20.91	12	4	9	12	6	6.25	3	9	32.43	24.96	24	24	14.4	14.4	17.55	12
Figure 2A right
WT mice + LLC + vehicle	Tumor weight		WT mice + LLC + HEI3090	Tumor weight
1	42.9		1	122.2
2	270.2		2	238.9
3	430.1		3	71.7
4	471.3		4	78.1
5	208.7		5	67.6
6	116		6	76.9
7	212.6		7	206.5
8	458.8		8	167
9	429		9	58.6
10	373.4		10	20.1
11	278.5		11	32.6
12	275.6		12	45.2
13	285.1		13	23.9
14	406.3		14	27.7
15	66.7		15	12.5
16	45.9		16	26.1
17	46.8		17	0
18	49.1		18	0
19	111.9		19	0
20	75.7		20	0
21	217.5		21	0
22	27		22	0
23	126.3		23	0
24	122		24	0
25	259		25	121
26	360		26	38.1
27	279		27	64
28	99.3		28	78.4
			29	30
			30	35.2
			31	36.6
			32	34

## Sheet: figure 2B
Figure 2B left
	WT mice + LLC + vehicle
Day	1	2	3	4	5	6	7	8	9	10	11	12
0	0	0,000000*	0	0	0	0	0	0	0	0	0	0
3	9	0,000000*	6	9	ND	ND	ND	ND	ND	ND	ND	ND
4	10.5	6,000000*	6	12	9	7.5	5	6.25	5	2	4	6.25
5	20.25	15,000000*	13.5	20.25	7.5	7	6.25	4	5	2	4	6.25
6	22.68	30,530000*	17.02	21.15	10.5	10.5	9	4	8.75	2	6.25	9
7	34	32,400000*	28.05	25.76	32.4	29.48	14.26	6.25	16.92	4	13.26	17.28
8	39.75	40,700000*	44.52	29	37.1	43.2	20.58	13.68	17.5	4	15.48	19.74
9	65.52	48,400000*	57.85	38.19	42.78	45.26	20.24	12.58	26.79	4	16.8	21.07
10	68.82	47,300000*	55.04	52.93	46.97	51.75	28.08	12.95	26.88	4	20.68	29.5
11	73.47	46,980000*	67.16	68.04	51.33	64.68	37.8	16.28	35.1	6.25	21.62	51.06
12	90.9	35,200000*	75.66	71.34	85.5	76.26	41.58	14.06	30.24	8.96	27.5	X
13	109.25	37,230000*	133.75	90.25	86.4	90.24	62.64	22.05	31.74	11.55	32.48	X
14	134.52	35,640000*	145	109.61	90.16	105.6	74.82	24	36.85	16.8	42.24	X
		Data excluded because
		Tumor was not injected subcataneously but intradermically										Mice number 12 was sacrified at day 11 in accordance with ethical guidelines of expermient
	WT mice + LLC + HEI3090
Day	1	2	3	4	5	6	7	8	9	10	11	12
0	0	0	0	0	0	0	0	0	0	0	0	0
3	4	9	0	6	ND	ND	ND	ND	ND	ND	ND	ND
4	0	9	0	7	7.5	0	5.6	6.25	0	6	2	7.84
5	0	10.5	0	7	10.5	1	5.6	6.25	0	7	1	7.84
6	2	12.54	4	10	10.5	1	7.5	6	1	7	1	10.5
7	4	19.74	0	20.7	31.5	0	13.69	14.04	2	18.48	2	25.44
8	4	17.2	0	21.6	22.78	0	15.99	27	0	23.12	4	24.3
9	4	14.62	0	25.97	34.84	0	15.3	19.74	0	24.32	3	27.95
10	6	14.4	0	32.94	52	0	18.04	20.24	0	18.29	3	35.51
11	9	14.4	0	35.38	62.25	0	21.12	25.44	2	19.5	2	43.47
12	9	17.48	0	38.43	64.38	0	24.44	26.32	2	18.27	2	48.18
13	10.5	15.54	0	39.04	54.02	0	28.08	41.44	4	21.42	2	56.24
14	30.74	15.96	0	40.32	63.64	0	33.6	46.8	5	28.4	2	47.25
Figure 2B right
		Day of death after starting experiment
Experiment 2	Vehicle 1	15
	Vehicle 2	14
	Vehicle 3	18
	Vehicle 4	23
	Vehicle 5	21
	Vehicle 6	24
	Vehicle 7	19
	Vehicle 8	11
	HEI3090 1	19
	HEI3090 2	35
	HEI3090 3	24
	HEI3090 4	19
	HEI3090 5	49
	HEI3090 6	18
	HEI3090 7	43
	HEI3090 8	19
Experiment 1	Vehicle 1	13
	Vehicle 2			Exluded because of intradermical tumor
	Vehicle 3	13
	Vehicle 4	14
	HEI3090 1	20
	HEI3090 2	49
	HEI3090 3	49
	HEI3090 4	19

## Sheet: figure 2C
Figure 2C
	WT mice + LLC + vehicle + anti PD1
Day	1	2	3	4	5	6	7	8	9	10	11	12	13	14	15	16
0	0	0	0	0	0	0	0	0	0	0	0	0	0	0	0	0
1	0	0	0	0	0	0	0	0	0	0	0	0	0	0	0	0
2	4	4	6	4	4	2	0	6	0	1	0	0	0	1	0	2
3	4	3	4	6	4	5	4	6	0	4	0	4	0	6	3	4
4	4.5	4	3	5	4	6	6.25	8	6	4	0	4	4	4	5	6
5	ND	ND	ND	ND	4	10.5	7.5	12.69	8	8	0	12	4	9	10.5	8.75
6	ND	ND	ND	ND	9	14.5	22.8	23.4	16.5	16	0	12.95	12	25.08	16.32	15
7		12	4	12.25	19.8	31.2	31.2	27.09	21.7	16	8	22.14	8	29.76	21.2	25.52
8	12	9.9	21.6	23.85	27.5	28.06	24.4	32	23.79	19.76	21.3	37.52	23.12	31.5	24.8	31.35
9	28.14	9	24.78	21.6	30.09	31.11	35.36	32.64	24.19	21.84	23.18	35.88	26.6	38.34	31.36	23.22
10	25.37	12.58	27.14	21.56	37.26	37.7	33.15	37.74	29.48	24.08	35.88	38.64	30.34	35.75	26.79	33.63
11	24.8	12.58	32.16	23.52	37.26	37.7	33.15	37.74	33.81	26.46	37.92	32.86	31.39	30.82	26.32	36
12	ND	ND	ND	ND	42.35	44.85	32.64	45.88	33	35.91	42.84	40.47	31.74	33.48	28.08	40.47
13	27.52	14.28	47.74	24.3	40.47	34.77	45.75	45.1	32.86	33.81	29.9	37.23	34.65	31.11	30.78	37.7
14	37.1	10.92	54.6	23.85	ND	ND	ND	ND	30.72	40.32	65	50.4	30.4	42	34.1	32.85
15	50.92	9	65.52	29.12	71.25	38.64	38.16	65.32	35.7	51.48	70.38	47.2	30.4	48.64	23.97	40.18
16	60.48	6.25	71.76	33.28	74.48	31.11	38.64	66.24	34.56	57.4	87.48	53.72	28.98	58.32	27.44	47.12
17	63.64	4	59.76	31.8	104.13	43.32	40.8	101.52	33.32	76.26	90.72	69.75	31.74	73.71	34.65	55.44
18	62.9	4	59.28	36.92		42.18	57.66	98.88	49.77	95.06	88.56	73.5	30.1	80.04	40.12	55.76
19	ND	ND	ND	ND		37.1	56.16	116.82	ND	112.31	105.16	ND	ND	117.72	ND	ND
20	ND	ND	ND	ND		45.14	78		ND			109.17	ND		ND	ND
21	97	0	98.68			53.94	102		54.78				22.14		61.5	115.57
22	112.1	0	117.8			ND			70.98				18.8		76.54
23		0				99.68			73				21.62		79.8
24		0							101.2				30.21		91.8
25		0											30.24		115.32
26		0		112.5									ND
27		0											49.68
28		0											63.14
survival
WT mice + LLC + vehicle + anti PD1				WT mice + LLC + 3090 + anti PD1				WT mice + LLC + vehicle + isotype				WT mice + LLC + 3090 + isotype
	Day of death after starting experiment				Day of death after starting experiment				Day of death after starting experiment				Day of death after starting experiment
Mice 1	22			Mice 1	X	Alive at day 90		Mice 1	18			Mice 1	19
Mice 2	90			Mice 2	21			Mice 2	20			Mice 2	35
Mice 3	22			Mice 3	X	Alive at day 90		Mice 3	27			Mice 3	52
Mice 4	26			Mice 4	X	Alive at day 90		Mice 4	15			Mice 4	52
Mice 5	17			Mice 5	X	Alive at day 90		Mice 5	28			Mice 5	54
Mice 6	23			Mice 6	X	Alive at day 90		Mice 6	28			Mice 6	37
Mice 7	21			Mice 7	X	Alive at day 90		Mice 7	26			Mice 7	26
Mice 8	19			Mice 8	X	Alive at day 90		Mice 8	22
Mice 9	24			Mice 9	X	Alive at day 90
Mice 10	19			Mice 10	36
Mice 11	19			Mice 11	X	Alive at day 90
Mice 12	20			Mice 12	28
Mice 13	31			Mice 13	X	Alive at day 90
Mice 14	19			Mice 14	X	Alive at day 90
Mice 15	25			Mice 15	X	Alive at day 90
Mice 16	21			Mice 16	X	Alive at day 90

## Sheet: Figure 2D
	1987 PD1			1983 PD1			2024 PD1			2080 PD1			1928 pd1 hei			1921 pd1 hei			1970 pd1 hei			2004 pd1 hei			1820 pd1 hei			2006 pd1 hei
		ad	adc		ad	adc		ad	adc		ad	adc		ad	adc		ad	adc		ad	adc		ad	adc		ad	adc		ad	adc
1			3.83			0.442			1.9		0.0561				0.183		0.0238				0.654		0.151				0.568			0.0697
2		0.0173			0.944				1.67		0.0489				0.295		0.028				0.0837		0.0535			0.041				0.0405
3		0.0229			0.168			0.14			0.04				0.164		0.0326				0.144		0.0488			0.143			0.0567
4		0.128			0.156			0.183			0.0649			0.0693			0.0681			0.0691			0.0296			0.205			0.0729
5		0.0175				0.292		0.24			0.121			0.0155			0.051			0.079			0.0573			0.15			0.0672
6		0.0178			0.372			1.29			0.0829			0.132			0.0508			0.123			0.0179			0.114			0.0718
7			1.49		0.122			0.165			0.0519			0.059			0.0533			0.357			0.139			0.176			0.0397
8		0.0923			0.0107			0.163			0.118				0.194		0.0235			0.147			0.108			0.0764			0.0901
9			0.156		0.03			0.263			0.0467			0.0453			0.0763			0.143			0.0346			0.0512				0.0411
10		0.0307			0.0414			0.067			0.128				0.0559		0.132			0.0857			0.0423			0.048			0.112
11		0.0621			0.0157				0.408		0.194				0.0374					0.289			0.189			0.122				0.0093
12		0.0628			0.264			0.0917				0.327			0.0324					0.158			0.0635			0.109			0.0495
13			0.494					0.333			0.098			0.0996						0.0533			0.0671			0.157			0.0506
14		0.0286						0.53			0.0902			0.0548						0.211			0.0994			0.309				0.187
15		0.0978						0.141			0.085			0.039									0.158			0.449			0.0886
16		0.0379						0.765			0.0919			0.0228									0.322			0.166			0.0439
17		0.0206						0.0851						0.122									0.103			0.131				0.0518
18														0.0706									0.0987			0.157			0.0872
19																							0.0417			0.0441				0.0559
20																							0.0879							0.0298
21																							0.0623						0.114
22																								0.0312					0.187
23																							0.0825							0.0212
24																													0.192
25																													0.187
26																													0.0297
27
28
29
Untreated mice
1644	SURFACE	PERIMETRE		adc
adc	0.96	5.14		9
Hyperplasia	0.016	0.602
Hyperplasia	0.0169	0.518
ad	0.0126	0.55
Hyperplasia	0.0395	1.15
Hyperplasia	0.0439	0.829
Hyperplasia	0.146	1.89
adc	0.186	2.3
ad	0.0209	0.68
adc	0.0824	1.54
ad	0.0992	1.3
Hyperplasia	0.0957	1.65
Hyperplasia	0.0646	1.16
ad	0.0439	1.14
adc	0.12	1.54
ad	0.132	1.54
ad	0.171	2.35
adc	0.143	1.96
adc	0.161	2.35
Hyperplasia	0.0285	0.745
ad	0.0375	0.955
ad	0.089	1.37
ad	0.111	1.75
Hyperplasia	0.0603	1.05
ad	0.0432	1.09
ad	0.039	0.843
ad	0.0953	1.5
Hyperplasia	0.0831	1.62
ad	0.266	3.11
adc	0.423	5.12
adc	0.206	1.88
adc	0.202	2.43
ad	0.0137	0.789
Hyperplasia	0.0147	1.26
Hyperplasia	0.0372	1.13
Hyperplasia	0.0175	0.543
ad	0.159	1.94
Hyperplasia	0.0555	0.999
ad	0.272	2.45
Hyperplasia	0.0889	1.71
Hyperplasia	0.156	1.79
ad	0.262	2.85
Hyperplasia	0.102	2.37
ad	0.0741	1.06
ad	0.098	1.78	1.65162
1759				16
1,1 ad	0.276	2,511,11,1
1,2 hyperp	0.228	1.95
1,3 ad	0.0345	0.767
1,4 ad	0.107	1.34
1,5 adc	0.0102	0.403
1,6 ad	0.0463	1.11
1,7 ad	0.0726	1.12
1,8 adc	0.264	1.95
1,9 ad	0.0265	0.81
1.10 ad	0.0802	1.09
1.11 ad	0.0783	1.12
1.12 ad	0.0316	0.843
2 adc	0.123	1.54
3 ad	0.223	2
4 hyperplasia	0.285	2.2
5 adc	0.801	3.82
6 adc	0.356	3.97
7 ad	0.0908	1.64
8 ad	0.0946	1.28
9 adc	0.636	3.17
10 ad	0.0826	1.61
11 adc	0.417	3.59
12 hyperplasia	0.175	2.18
13 hyperplasia	0.0765	1.15
14 hyperplasia	0.0643	1.42
15 hyperplasia	0.0588	1.23
16.1 ad	0.218	2.05
16.2 ad	0.135	1.41
16.3 ad	0.0805	1.51
16.4 ad	0.3	2.91
16.5 adc	0.582	0.961
16.6 ad	0.142	1.46
16.7 ad	0.732	4.59
16.8 ad	0.898	4.09
16.9 adc	0.023	0.573
16.10 ad	0.276	2.9
16.11 ad	0.516	4.14
16.12 ad	0.261	2.41
16.13 adc	0.633	3.29
16.14 ad	0.304	2.23
16.15 adc	0.0499	0.938
16.16 ad	0.335	2.29
16.17 adc	0.341	2.24
16.18 ad	0.586	3.14
16.19 adc	0.314	2.07
16.20 ad	0.484	2.86
16.21 ad	0.358	2.39
16.22 ad	0.303	2.22
16.23 ad	0.15	1.46
16.24 ad	0.58	3.29
16.25 ad	0.213	1.82
16.26 ad	1.09	5.33
16.27 ad	1.82	8.03
16.28 ad	0.0588	0.898
16.29 adc	0.0602	0.948
17 ad	0.322	2.51
18 adc	0.452	2.68
19 ad	0.649	3.35
20 adc	0.298	2.19
21 hyperplasia	0.0887	1.35
22 hyperplasia	0.081	1.6
23 hyperplasia	0.099	1.57	2.18034
1765 1 hyper	0.117	1.42		14
2 adc	0.978	5.21
3 ad	0.538	3.92
4 hyperplasia	0.0363	8.832
5 hyperplasia	0.058	1.74
6 ad	0.153	2.25
7 hyperplasia	0.0888	1.85
8 hyperplasia	0.0404	1.19
9 hyperplasia	0.163	2.07
10 ad	0.296	2.3
11 hyperplasia	0.0889	1.19
12 ad	0.0931	1.4
13 adc	0.315	3.36
14 ad	0.219	2.14
15 hyperplasia	0.0536	1.28
16 hyperplasia	0.0664	1.5
17 adc	0.451	2.72
18 hyperplasia	0.0578	0.994
19 ad	0.11	1.79
20 hyperplasia	0.0659	1.04
21 ad	0.217	2.03
22 hyperplasia	0.0596	0.917
23 ad	0.349	3.01
24 adc	0.482	3.04
25 adc	0.566	3.12
26 hyperplasia	0.239	3.08
27 ad	0.133	1.4
28 ad	0.0818	1.35
29 adc	0.258	1.93
30 adc	0.614	3.18
31 ad	0.18	1.74
32 ad	0.131	1.4
33 hyperplasia	0.122	1.87
34 ad	0.306	2.76
35 hyperplasia	0.186	2.69
36 hyperplasia	0.107	1.45
37 hyperplasia	0.142	1.73
38 adc	0.331	2.4
39 adc	0.162	1.47
40 ad	0.146	1.58
41 adc	0.319	2.16
42 hyperplasia	0.0733	1.07
43 adc	1.11	4.03
44 hyperplasia	0.156	2.13
45 ad	0.695	5.94
46 adc	0.548	3.51
47 adc	1.23	8.07
48 adc	0.627	4.24
49 ad	0.894	6.15
50 adc	0.222	2.55
51 ad	0.102	1.61	2.58437
1658 1 adc	2.26	7.31		4
2 hyperp	0.168	1.68
3 hyperp	0.269	2.39
4 hyperp	0.0784	1.75
5 ad	0.0935	1.45
6 hyperp	0.0525	1.07
7 ad	0.105	1.37
8 hyperp	0.0486	0.983
9 ad	0.112	1.38
10 ad	0.185	1.76
11 ad	0.218	3.48
12 adc	0.372	2.78
13 hyperp	0.171	1.84
14 ad	0.283	2.41
15 adc	1.2	5.81
16 ad	0.0806	1.16
17 hyperp	0.0651	1.1
18 ad	0.0603	1.06
19 hyperp	0.0403	1.07
20 hyperp	0.112	1.64
21 ad	0.111	1.4
22 ad	0.082	1.08
23 ad	0.412	2.74
24 ad	0.432	3.34
25 ad	0.192	2
26 ad	0.0315	0.791
27 ad	0.0798	1.32
28 hyperp	0.168	2.6
29 adc	0.059	1.16
30 hyperp	0.16	2
31 ad	0.0397	0.782
32 ad	0.055	1.02
33 ad	0.106	1.26
34 ad	0.0844	1.16
35 ad	0.43	3.31
36 ad	0.186	1.69
37 hyperp	0.155	1.68
38 ad	0.088	1.54
39 hyperp	0.0199	0.818
40 hyperp	0.033	0.7
41 hyprep	0.0432	0.99
42 hyperp	0.0833	1.38
43 ad	0.533	4.78
44 ad	0.187	1.79
45 hyperp	0.0357	0.739
46 hyperp	0.13	1.69
47 hyperp	0.285	2.75
48 ad	0.287	2.14
49 hyperp	0.182	1.88
50 ad	0.107	1.29
51 hyperp	0.4	2.95
52 ad	0.212	1.81
53 ad	0.0906	1.34
54 hyperp	0.116	1.41
55 hyperp	0.134	1.59
56 ad	0.17	1.66
57 hyperp	0.13	1.57
58 hyperp	0.232	2.73
59 ad	0.114	1.41
60 ad	0.311	3.49
61 ad	0.134	1.93
62 ad	0.276	2.83
63 ad	0.152	1.74
64 hyperp	0.0772	1.03
65 hyperp	0.0704	0.991
66 hyperp	0.165	2.02
67 hyperp	0.128	1.56
68 ad	0.052	1.01
69 hyperp	0.242	2.27
70 ad	0.0869	1.18
71 hyperp	0.107	1.3
72 ad	0.213	2.04
73 ad	0.338	3.16
74 hyperp	0.0374	0.907
75 hyperp	0.0248	0.733
76 ad	0.179	2.5
77 hyperp	0.0961	1.24
	0.291	3.33
79 ad	0.317	2.69
80 hyperp	0.142	1.4
81 hyperp	0.202	1.78
82 hyperp	0.219	2.01
83 hyperp	0.107	1.36
84 hyperp	0.198	1.89
85 ad	0.0598	0.971
86 hyperp	0.227	2.85
87 hyperp	0.0715	1.09
88 hyperp	0.0574	1.2
89 hyperp	0.296	2.36
90 hyperp	0.18	1.59
91 ad	0.301	2.48
92 ad	0.168	1.61
93 hyperp	0.121	1.6	1.87016	2.07163

[truncated: 60 more sheets: Figure 3A, Figure 3B, Figure 3C, Figure 3D, Figure 3E, Figure 3F, Figure 3G, Figure 3H, Figure 3I, Figure 4A, Figure 4B, Figure 4D, Figure 4E, Figure 4F, Figure 5A, Figure 5B, Figure 5C, Figure 5D, Figure 5E, Figure 5F …]
